# Supplementary material for: Triaqua­(N 2,N 4-di-2-pyridylpyrimidine-2,4-diamine)cobalt(II) fumarate
Source: Acta Crystallogr Sect E Struct Rep Online. 2008 Oct 15;64(Pt 11):m1406. doi: 10.1107/S1600536808032613 (PMC2959641; doi:10.1107/S1600536808032613)
Supplement: Supplementary file 1 [file e-64-m1406-sup1.cif]

##############################################################################
###                                                                        ###
###        Electronic paper (Acta Crystallographica Section E)             ###
###                                                                        ###
##############################################################################
#                                                                            #
# This CIF contains the data in a paper accepted for publication in Acta     #
# Crystallographica Section E. It conforms to the requirements of Notes      #
# for Authors for Section E, and has been peer reviewed under the auspices   #
# of the IUCr Commission on Journals.                                        #
#                                                                            #
# Full details of the Crystallographic Information File format               #
# are given in the paper "The Crystallographic Information File (CIF):       #
# a New Standard Archive File for Crystallography" by S. R. Hall, F. H.      #
# Allen and I. D. Brown [Acta Cryst. (1991), A47, 655-685].                  #
#                                                                            #
# The current version of the core CIF dictionary is obtainable from          #
# ftp://ftp.iucr.org/pub/cif_core.dic. The current version number is 2.4.    #
#                                                                            #
# Software is freely available for graphical display of the structure(s) in  #
# this CIF.  For information consult the CIF home page http://www.iucr.org/  #
# cif/home.html                                                              #
#                                                                            #
# This file may be used for bona fide research purposes within the           #
# scientific community so long as proper attribution is given to the journal # 
# article from which it was obtained.                                        #
#                                                                            #
##############################################################################
                                             
data_I
_audit_creation_method     SHELXL-97
_chemical_name_systematic
;
Triaqua(<i>N</i>^2^,<i>N</i>^4^-di-2-pyridylpyrimidine-2,4-diamine)cobalt(II)
fumarate
;
_chemical_name_common     ?
_chemical_formula_moiety     'C14 H18 Co N6 O3 2+, C4 H2 O4 2-'
_chemical_formula_sum     'C18 H20 Co N6 O7'
_chemical_formula_iupac     '[Co (C14 H12 N6) (H2 O)3] C4 H2 O4'
_chemical_formula_weight     491.33
_chemical_melting_point     ?
_symmetry_cell_setting     'Monoclinic'
_symmetry_space_group_name_H-M     'P 21/n'
_symmetry_space_group_name_Hall     '-P 2yn'
loop_
    _symmetry_equiv_pos_as_xyz
    'x, y, z'
    '-x+1/2, y+1/2, -z+1/2'
    '-x, -y, -z'
    'x-1/2, -y-1/2, z-1/2'
_cell_length_a     9.3239(3)
_cell_length_b     17.1115(6)
_cell_length_c     13.1395(5)
_cell_angle_alpha     90.00
_cell_angle_beta     96.2240(10)
_cell_angle_gamma     90.00
_cell_volume     2084.00(13)
_cell_formula_units_Z     4
_cell_measurement_reflns_used     3746
_cell_measurement_theta_min     1.96
_cell_measurement_theta_max     25.20
_cell_measurement_temperature     298(2)
_exptl_crystal_description     block
_exptl_crystal_colour     pink
_exptl_crystal_size_max     0.29
_exptl_crystal_size_mid     0.25
_exptl_crystal_size_min     0.18
_exptl_crystal_density_diffrn     1.566
_exptl_crystal_density_meas     ?
_exptl_crystal_density_method     'not measured'
_exptl_crystal_F_000     1012
_exptl_absorpt_coefficient_mu     0.878
_exptl_absorpt_correction_type     multi-scan
_exptl_absorpt_process_details     '(SADABS; Sheldrick, 1996)'
_exptl_absorpt_correction_T_min     0.785
_exptl_absorpt_correction_T_max     0.858
_exptl_special_details
;
;
_diffrn_ambient_temperature     298(2)
_diffrn_radiation_type     MoK\a
_diffrn_radiation_wavelength     0.71073
_diffrn_radiation_source     'fine-focus sealed tube'
_diffrn_radiation_monochromator     graphite
_diffrn_measurement_device_type     'Bruker APEX CCD'
_diffrn_measurement_method     \w
_diffrn_detector_area_resol_mean     ?
_diffrn_reflns_number     10365
_diffrn_reflns_av_R_equivalents     0.0138
_diffrn_reflns_av_sigmaI/netI     0.0169
_diffrn_reflns_theta_min     1.96
_diffrn_reflns_theta_max     25.20
_diffrn_reflns_theta_full     25.20
_diffrn_measured_fraction_theta_max     0.997
_diffrn_measured_fraction_theta_full     0.997
_diffrn_reflns_limit_h_min     -11
_diffrn_reflns_limit_h_max     8
_diffrn_reflns_limit_k_min     -18
_diffrn_reflns_limit_k_max     20
_diffrn_reflns_limit_l_min     -15
_diffrn_reflns_limit_l_max     15
_diffrn_standards_number     0
_diffrn_standards_interval_count     0
_diffrn_standards_interval_time     0
_diffrn_standards_decay_%     ?
_refine_special_details
;
Refinement of <i>F</i>^2^ against ALL reflections. The weighted <i>R</i>-factor
<i>wR</i> and goodness of fit <i>S</i> are based on <i>F</i>^2^, conventional
<i>R</i>-factors <i>R</i> are based on <i>F</i>, with <i>F</i> set to zero for
negative <i>F</i>^2^. The threshold expression of <i>F</i>^2^ >
\s(<i>F</i>^2^) is used only for calculating <i>R</i>-factors(gt) <i>etc</i>.
and is not relevant to the choice of reflections for refinement.
<i>R</i>-factors based on <i>F</i>^2^ are statistically about twice as large
as those based on <i>F</i>, and <i>R</i>- factors based on ALL data will be
even larger.
;
_reflns_number_total     3746
_reflns_number_gt     3363
_reflns_threshold_expression     I>2\s(I)
_refine_ls_structure_factor_coef     Fsqd
_refine_ls_matrix_type     full
_refine_ls_R_factor_all     0.0291
_refine_ls_R_factor_gt     0.0257
_refine_ls_wR_factor_gt     0.0758
_refine_ls_wR_factor_ref     0.0782
_refine_ls_goodness_of_fit_ref     0.857
_refine_ls_restrained_S_all     0.857
_refine_ls_number_reflns     3746
_refine_ls_number_parameters     307
_refine_ls_number_restraints     9
_refine_ls_hydrogen_treatment     mixed
_refine_ls_weighting_scheme     calc
_refine_ls_weighting_details
            'calc w=1/[\s^2^(Fo^2^)+(0.06P)^2^+0.982P] where P=(Fo^2^+2Fc^2^)/3'
_atom_sites_solution_hydrogens     geom
_atom_sites_solution_primary     direct
_atom_sites_solution_secondary     difmap
_refine_ls_shift/su_max     0.001
_refine_ls_shift/su_mean     0.000
_refine_diff_density_max     0.283
_refine_diff_density_min     -0.332
_refine_ls_extinction_method     none
_refine_ls_extinction_coef     ?
loop_
    _atom_type_symbol
    _atom_type_description
    _atom_type_scat_dispersion_real
    _atom_type_scat_dispersion_imag
    _atom_type_scat_source
    'C' 'C' 0.0033 0.0016
                         'International Tables Vol C Tables 4.2.6.8 and 6.1.1.4'
    'H' 'H' 0.0000 0.0000
                         'International Tables Vol C Tables 4.2.6.8 and 6.1.1.4'
    'N' 'N' 0.0061 0.0033
                         'International Tables Vol C Tables 4.2.6.8 and 6.1.1.4'
    'O' 'O' 0.0106 0.0060
                         'International Tables Vol C Tables 4.2.6.8 and 6.1.1.4'
    'Co' 'Co' 0.3494 0.9721
                         'International Tables Vol C Tables 4.2.6.8 and 6.1.1.4'
_computing_data_collection     'SMART (Bruker, 1999)'
_computing_cell_refinement     'SAINT (Bruker, 1999)'
_computing_data_reduction     'SAINT (Bruker, 1999)'
_computing_structure_solution     'SHELXS97 (Sheldrick, 2008)'
_computing_structure_refinement     'SHELXL97 (Sheldrick, 2008)'
_computing_molecular_graphics     'SHELXTL (Sheldrick, 2008)'
_computing_publication_material     'SHELXTL (Sheldrick, 2008)'
loop_
    _atom_site_type_symbol
    _atom_site_label
    _atom_site_fract_x
    _atom_site_fract_y
    _atom_site_fract_z
    _atom_site_U_iso_or_equiv
    _atom_site_adp_type
    _atom_site_calc_flag
    _atom_site_refinement_flags
    _atom_site_occupancy
    _atom_site_disorder_assembly
    _atom_site_disorder_group
    Co Co1 0.89198(2) 0.212482(12) 0.174122(15) 0.02637(9) Uani d . 1 . .
    N N1 1.07828(17) 0.25958(9) 0.12520(12) 0.0386(3) Uani d . 1 . .
    N N2 1.12613(18) 0.14671(9) 0.03083(12) 0.0428(4) Uani d . 1 . .
    H H2 1.1513 0.1318 -0.0272 0.051 Uiso calc R 1 . .
    N N3 0.96644(15) 0.10180(8) 0.14666(11) 0.0311(3) Uani d . 1 . .
    N N4 0.81107(18) 0.04503(9) 0.25721(12) 0.0418(4) Uani d . 1 . .
    H H4A 0.8147 0.0119 0.3066 0.050 Uiso calc R 1 . .
    N N5 0.69822(17) 0.16405(10) 0.20828(12) 0.0411(4) Uani d . 1 . .
    N N6 1.1419(2) 0.01872(10) 0.08085(15) 0.0527(4) Uani d . 1 . .
    O O1 0.80120(15) 0.22962(8) 0.02251(10) 0.0413(3) Uani d D 1 . .
    O O2 0.98217(16) 0.20786(7) 0.32677(10) 0.0404(3) Uani d D 1 . .
    O O3 0.82120(18) 0.31928(8) 0.21618(11) 0.0515(4) Uani d D 1 . .
    O O4 0.31016(15) 0.62641(8) 0.05353(10) 0.0449(3) Uani d . 1 . .
    O O5 0.2958(2) 0.57346(11) -0.09942(12) 0.0843(7) Uani d . 1 . .
    O O6 0.56949(16) 0.15459(8) 0.92018(12) 0.0521(4) Uani d . 1 . .
    O O7 0.35145(14) 0.10201(8) 0.89469(10) 0.0432(3) Uani d . 1 . .
    C C1 1.1139(3) 0.33447(13) 0.14869(18) 0.0572(6) Uani d . 1 . .
    H H1A 1.0742 0.3578 0.2031 0.069 Uiso calc R 1 . .
    C C2 1.2052(3) 0.37778(15) 0.0965(2) 0.0756(8) Uani d . 1 . .
    H H2A 1.2276 0.4291 0.1152 0.091 Uiso calc R 1 . .
    C C3 1.2637(3) 0.34310(15) 0.0147(2) 0.0701(7) Uani d . 1 . .
    H H3A 1.3229 0.3718 -0.0241 0.084 Uiso calc R 1 . .
    C C4 1.2337(3) 0.26690(14) -0.00838(18) 0.0548(5) Uani d . 1 . .
    H H4 1.2728 0.2426 -0.0624 0.066 Uiso calc R 1 . .
    C C5 1.1431(2) 0.22600(11) 0.05069(14) 0.0389(4) Uani d . 1 . .
    C C6 1.0754(2) 0.08795(10) 0.08910(14) 0.0356(4) Uani d . 1 . .
    C C7 1.0969(2) -0.04032(12) 0.13765(18) 0.0523(5) Uani d . 1 . .
    H H7 1.1423 -0.0886 0.1355 0.063 Uiso calc R 1 . .
    C C8 0.9887(2) -0.03233(11) 0.19754(15) 0.0425(4) Uani d . 1 . .
    H H8 0.9600 -0.0737 0.2365 0.051 Uiso calc R 1 . .
    C C9 0.9231(2) 0.03917(10) 0.19853(13) 0.0348(4) Uani d . 1 . .
    C C10 0.6933(2) 0.09433(12) 0.25191(15) 0.0423(4) Uani d . 1 . .
    C C11 0.5709(3) 0.06721(17) 0.2948(2) 0.0669(7) Uani d . 1 . .
    H H11 0.5709 0.0186 0.3263 0.080 Uiso calc R 1 . .
    C C12 0.4505(3) 0.1148(2) 0.2887(3) 0.0845(9) Uani d . 1 . .
    H H12 0.3688 0.0992 0.3180 0.101 Uiso calc R 1 . .
    C C13 0.4526(3) 0.1857(2) 0.2388(2) 0.0773(8) Uani d . 1 . .
    H H13 0.3714 0.2176 0.2317 0.093 Uiso calc R 1 . .
    C C14 0.5759(2) 0.20770(15) 0.2004(2) 0.0587(6) Uani d . 1 . .
    H H14 0.5766 0.2555 0.1667 0.070 Uiso calc R 1 . .
    C C15 0.4580(2) 0.51840(11) 0.02931(13) 0.0376(4) Uani d . 1 . .
    H H15 0.4687 0.5068 0.0989 0.045 Uiso calc R 1 . .
    C C16 0.3459(2) 0.57780(10) -0.00850(14) 0.0362(4) Uani d . 1 . .
    C C17 0.5353(2) 0.03277(11) 0.99689(14) 0.0372(4) Uani d . 1 . .
    H H17 0.6254 0.0371 1.0344 0.045 Uiso calc R 1 . .
    C C18 0.4805(2) 0.10121(10) 0.93323(13) 0.0353(4) Uani d . 1 . .
    H H1C 0.782(3) 0.2754(7) 0.005(2) 0.080 Uiso d D 1 . .
    H H1D 0.733(2) 0.2009(12) 0.001(2) 0.080 Uiso d D 1 . .
    H H3D 0.785(3) 0.3513(12) 0.1732(13) 0.080 Uiso d D 1 . .
    H H3C 0.827(3) 0.3404(14) 0.2742(9) 0.080 Uiso d D 1 . .
    H H2C 1.007(3) 0.2514(8) 0.353(2) 0.080 Uiso d D 1 . .
    H H2D 1.044(2) 0.1753(10) 0.350(2) 0.080 Uiso d D 1 . .
loop_
    _atom_site_aniso_label
    _atom_site_aniso_U_11
    _atom_site_aniso_U_22
    _atom_site_aniso_U_33
    _atom_site_aniso_U_12
    _atom_site_aniso_U_13
    _atom_site_aniso_U_23
    Co1 0.02877(14) 0.02434(14) 0.02585(14) 0.00162(8) 0.00225(9) -0.00098(8)
    N1 0.0415(9) 0.0367(8) 0.0378(8) -0.0084(7) 0.0053(7) -0.0034(6)
    N2 0.0500(10) 0.0384(9) 0.0432(9) -0.0037(7) 0.0204(7) -0.0032(7)
    N3 0.0336(8) 0.0285(7) 0.0315(7) -0.0020(6) 0.0049(6) -0.0015(6)
    N4 0.0486(9) 0.0378(8) 0.0410(9) -0.0051(7) 0.0139(7) 0.0064(7)
    N5 0.0344(8) 0.0476(9) 0.0419(9) 0.0019(7) 0.0063(7) -0.0009(7)
    N6 0.0538(11) 0.0425(10) 0.0641(11) 0.0088(8) 0.0162(9) -0.0029(8)
    O1 0.0443(8) 0.0391(7) 0.0381(7) -0.0007(6) -0.0059(6) 0.0020(6)
    O2 0.0501(8) 0.0356(7) 0.0338(7) 0.0059(6) -0.0036(6) -0.0028(5)
    O3 0.0763(10) 0.0389(8) 0.0367(7) 0.0209(7) -0.0056(7) -0.0068(6)
    O4 0.0464(8) 0.0398(7) 0.0477(8) 0.0067(6) 0.0009(6) -0.0092(6)
    O5 0.1314(17) 0.0680(11) 0.0454(9) 0.0625(12) -0.0268(10) -0.0174(8)
    O6 0.0531(8) 0.0400(8) 0.0595(9) -0.0146(7) -0.0111(7) 0.0168(6)
    O7 0.0394(7) 0.0431(7) 0.0461(7) 0.0006(6) 0.0008(6) 0.0109(6)
    C1 0.0691(15) 0.0468(12) 0.0583(13) -0.0196(11) 0.0183(11) -0.0138(10)
    C2 0.097(2) 0.0503(14) 0.0836(18) -0.0367(14) 0.0304(16) -0.0141(13)
    C3 0.0840(18) 0.0588(15) 0.0724(16) -0.0314(14) 0.0309(14) -0.0004(12)
    C4 0.0608(14) 0.0522(12) 0.0550(13) -0.0138(11) 0.0225(11) -0.0006(10)
    C5 0.0384(10) 0.0400(10) 0.0384(10) -0.0056(8) 0.0051(8) 0.0000(8)
    C6 0.0361(9) 0.0350(9) 0.0362(9) -0.0015(7) 0.0062(7) -0.0028(7)
    C7 0.0587(13) 0.0326(10) 0.0659(14) 0.0109(9) 0.0079(11) 0.0020(9)
    C8 0.0549(12) 0.0283(9) 0.0450(10) 0.0014(8) 0.0083(9) 0.0069(8)
    C9 0.0400(9) 0.0329(9) 0.0313(8) -0.0043(7) 0.0034(7) -0.0007(7)
    C10 0.0396(10) 0.0512(12) 0.0371(10) -0.0055(9) 0.0090(8) -0.0025(8)
    C11 0.0558(14) 0.0774(17) 0.0714(15) -0.0124(13) 0.0249(12) 0.0100(13)
    C12 0.0458(14) 0.122(3) 0.091(2) -0.0025(16) 0.0318(14) 0.0096(19)
    C13 0.0408(13) 0.106(2) 0.087(2) 0.0129(14) 0.0168(13) 0.0048(18)
    C14 0.0410(12) 0.0697(16) 0.0651(15) 0.0102(10) 0.0054(10) 0.0038(11)
    C15 0.0460(10) 0.0327(9) 0.0335(9) 0.0025(8) 0.0009(7) 0.0030(7)
    C16 0.0419(10) 0.0295(9) 0.0362(9) 0.0008(7) -0.0006(8) -0.0026(7)
    C17 0.0382(10) 0.0358(9) 0.0364(9) -0.0010(7) -0.0016(7) 0.0053(7)
    C18 0.0420(10) 0.0329(9) 0.0308(8) -0.0017(8) 0.0027(7) 0.0020(7)
_geom_special_details
;
All e.s.d.'s (except the e.s.d. in the dihedral angle between two l.s. planes)
are estimated using the full covariance matrix. The cell e.s.d.'s are taken
into account individually in the estimation of e.s.d.'s in distances, angles
and torsion angles; correlations between e.s.d.'s in cell parameters are only
used when they are defined by crystal symmetry. An approximate (isotropic)
treatment of cell e.s.d.'s is used for estimating e.s.d.'s involving l.s.
planes.
;
loop_
    _geom_bond_atom_site_label_1
    _geom_bond_atom_site_label_2
    _geom_bond_site_symmetry_2
    _geom_bond_distance
    _geom_bond_publ_flag
    Co1 O1 . 2.0989(13) y
    Co1 O2 . 2.0905(13) y
    Co1 O3 . 2.0396(13) y
    Co1 N1 . 2.0790(15) y
    Co1 N3 . 2.0624(14) y
    Co1 N5 . 2.0803(16) y
    N1 C5 . 1.335(2) ?
    N1 C1 . 1.351(3) ?
    N2 C6 . 1.378(2) ?
    N2 C5 . 1.387(2) ?
    N2 H2 . 0.8600 ?
    N3 C6 . 1.352(2) ?
    N3 C9 . 1.355(2) ?
    N4 C9 . 1.368(2) ?
    N4 C10 . 1.381(3) ?
    N4 H4A . 0.8600 ?
    N5 C10 . 1.327(3) ?
    N5 C14 . 1.358(3) ?
    N6 C6 . 1.347(2) ?
    N6 C7 . 1.350(3) ?
    O1 H1C . 0.832(10) ?
    O1 H1D . 0.829(10) ?
    O2 H2C . 0.841(10) ?
    O2 H2D . 0.836(10) ?
    O3 H3D . 0.832(10) ?
    O3 H3C . 0.840(9) ?
    O4 C16 . 1.235(2) ?
    O5 C16 . 1.237(2) ?
    O6 C18 . 1.258(2) ?
    O7 C18 . 1.254(2) ?
    C1 C2 . 1.369(3) ?
    C1 H1A . 0.9300 ?
    C2 C3 . 1.390(4) ?
    C2 H2A . 0.9300 ?
    C3 C4 . 1.361(3) ?
    C3 H3A . 0.9300 ?
    C4 C5 . 1.396(3) ?
    C4 H4 . 0.9300 ?
    C7 C8 . 1.352(3) ?
    C7 H7 . 0.9300 ?
    C8 C9 . 1.368(3) ?
    C8 H8 . 0.9300 ?
    C10 C11 . 1.405(3) ?
    C11 C12 . 1.381(4) ?
    C11 H11 . 0.9300 ?
    C12 C13 . 1.380(4) ?
    C12 H12 . 0.9300 ?
    C13 C14 . 1.358(4) ?
    C13 H13 . 0.9300 ?
    C14 H14 . 0.9300 ?
    C15 C15 3_665 1.317(4) ?
    C15 C16 . 1.503(3) ?
    C15 H15 . 0.9300 ?
    C17 C17 3_657 1.308(4) ?
    C17 C18 . 1.497(2) ?
    C17 H17 . 0.9300 ?
loop_
    _geom_angle_atom_site_label_1
    _geom_angle_atom_site_label_2
    _geom_angle_atom_site_label_3
    _geom_angle_site_symmetry_1
    _geom_angle_site_symmetry_3
    _geom_angle
    _geom_angle_publ_flag
    O3 Co1 N3 . . 174.38(6) ?
    O3 Co1 N1 . . 92.41(7) ?
    N3 Co1 N1 . . 89.63(6) ?
    O3 Co1 N5 . . 89.11(7) ?
    N3 Co1 N5 . . 89.35(6) ?
    N1 Co1 N5 . . 174.48(6) ?
    O3 Co1 O2 . . 83.24(5) ?
    N3 Co1 O2 . . 91.44(5) ?
    N1 Co1 O2 . . 92.79(6) ?
    N5 Co1 O2 . . 92.66(6) ?
    O3 Co1 O1 . . 91.31(6) ?
    N3 Co1 O1 . . 94.07(6) ?
    N1 Co1 O1 . . 85.23(6) ?
    N5 Co1 O1 . . 89.44(6) ?
    O2 Co1 O1 . . 174.13(5) ?
    C5 N1 C1 . . 117.16(17) ?
    C5 N1 Co1 . . 121.31(12) ?
    C1 N1 Co1 . . 119.33(14) ?
    C6 N2 C5 . . 130.39(16) ?
    C6 N2 H2 . . 114.8 ?
    C5 N2 H2 . . 114.8 ?
    C6 N3 C9 . . 115.20(15) ?
    C6 N3 Co1 . . 123.13(11) ?
    C9 N3 Co1 . . 120.93(11) ?
    C9 N4 C10 . . 131.96(16) ?
    C9 N4 H4A . . 114.0 ?
    C10 N4 H4A . . 114.0 ?
    C10 N5 C14 . . 117.34(18) ?
    C10 N5 Co1 . . 121.56(13) ?
    C14 N5 Co1 . . 120.41(15) ?
    C6 N6 C7 . . 116.15(17) ?
    Co1 O1 H1C . . 117(2) ?
    Co1 O1 H1D . . 118(2) ?
    H1C O1 H1D . . 109.1(16) ?
    Co1 O2 H2C . . 114.8(18) ?
    Co1 O2 H2D . . 124.7(19) ?
    H2C O2 H2D . . 106.8(15) ?
    Co1 O3 H3D . . 121.7(17) ?
    Co1 O3 H3C . . 129.8(17) ?
    H3D O3 H3C . . 108.4(15) ?
    N1 C1 C2 . . 123.4(2) ?
    N1 C1 H1A . . 118.3 ?
    C2 C1 H1A . . 118.3 ?
    C1 C2 C3 . . 118.3(2) ?
    C1 C2 H2A . . 120.8 ?
    C3 C2 H2A . . 120.8 ?
    C4 C3 C2 . . 119.5(2) ?
    C4 C3 H3A . . 120.2 ?
    C2 C3 H3A . . 120.2 ?
    C3 C4 C5 . . 118.6(2) ?
    C3 C4 H4 . . 120.7 ?
    C5 C4 H4 . . 120.7 ?
    N1 C5 N2 . . 120.50(17) ?
    N1 C5 C4 . . 122.78(19) ?
    N2 C5 C4 . . 116.69(18) ?
    N6 C6 N3 . . 125.42(17) ?
    N6 C6 N2 . . 114.11(16) ?
    N3 C6 N2 . . 120.46(16) ?
    N6 C7 C8 . . 122.84(19) ?
    N6 C7 H7 . . 118.6 ?
    C8 C7 H7 . . 118.6 ?
    C7 C8 C9 . . 117.28(18) ?
    C7 C8 H8 . . 121.4 ?
    C9 C8 H8 . . 121.4 ?
    N3 C9 N4 . . 120.86(16) ?
    N3 C9 C8 . . 123.00(17) ?
    N4 C9 C8 . . 116.13(16) ?
    N5 C10 N4 . . 120.42(17) ?
    N5 C10 C11 . . 122.6(2) ?
    N4 C10 C11 . . 117.0(2) ?
    C12 C11 C10 . . 118.2(3) ?
    C12 C11 H11 . . 120.9 ?
    C10 C11 H11 . . 120.9 ?
    C13 C12 C11 . . 119.5(2) ?
    C13 C12 H12 . . 120.3 ?
    C11 C12 H12 . . 120.3 ?
    C14 C13 C12 . . 118.4(3) ?
    C14 C13 H13 . . 120.8 ?
    C12 C13 H13 . . 120.8 ?
    N5 C14 C13 . . 123.9(2) ?
    N5 C14 H14 . . 118.1 ?
    C13 C14 H14 . . 118.1 ?
    C15 C15 C16 3_665 . 124.5(2) ?
    C15 C15 H15 3_665 . 117.8 ?
    C16 C15 H15 . . 117.8 ?
    O4 C16 O5 . . 125.24(18) ?
    O4 C16 C15 . . 117.70(16) ?
    O5 C16 C15 . . 117.05(16) ?
    C17 C17 C18 3_657 . 124.2(2) ?
    C17 C17 H17 3_657 . 117.9 ?
    C18 C17 H17 . . 117.9 ?
    O7 C18 O6 . . 123.72(17) ?
    O7 C18 C17 . . 119.26(16) ?
    O6 C18 C17 . . 117.01(16) ?
loop_
    _geom_torsion_atom_site_label_1
    _geom_torsion_atom_site_label_2
    _geom_torsion_atom_site_label_3
    _geom_torsion_atom_site_label_4
    _geom_torsion_site_symmetry_1
    _geom_torsion_site_symmetry_2
    _geom_torsion_site_symmetry_3
    _geom_torsion_site_symmetry_4
    _geom_torsion
    _geom_torsion_publ_flag
    O3 Co1 N1 C5 . . . . -151.20(15) ?
    N3 Co1 N1 C5 . . . . 34.03(15) ?
    O2 Co1 N1 C5 . . . . 125.45(15) ?
    O1 Co1 N1 C5 . . . . -60.08(15) ?
    O3 Co1 N1 C1 . . . . 11.43(17) ?
    N3 Co1 N1 C1 . . . . -163.33(17) ?
    O2 Co1 N1 C1 . . . . -71.91(17) ?
    O1 Co1 N1 C1 . . . . 102.55(17) ?
    N1 Co1 N3 C6 . . . . -15.88(14) ?
    N5 Co1 N3 C6 . . . . 158.70(14) ?
    O2 Co1 N3 C6 . . . . -108.66(14) ?
    O1 Co1 N3 C6 . . . . 69.31(14) ?
    N1 Co1 N3 C9 . . . . 153.86(14) ?
    N5 Co1 N3 C9 . . . . -31.56(14) ?
    O2 Co1 N3 C9 . . . . 61.08(14) ?
    O1 Co1 N3 C9 . . . . -120.95(13) ?
    O3 Co1 N5 C10 . . . . -141.78(15) ?
    N3 Co1 N5 C10 . . . . 32.82(15) ?
    O2 Co1 N5 C10 . . . . -58.59(15) ?
    O1 Co1 N5 C10 . . . . 126.90(15) ?
    O3 Co1 N5 C14 . . . . 28.44(17) ?
    N3 Co1 N5 C14 . . . . -156.96(17) ?
    O2 Co1 N5 C14 . . . . 111.63(17) ?
    O1 Co1 N5 C14 . . . . -62.88(17) ?
    C5 N1 C1 C2 . . . . 3.8(4) ?
    Co1 N1 C1 C2 . . . . -159.5(2) ?
    N1 C1 C2 C3 . . . . 0.4(5) ?
    C1 C2 C3 C4 . . . . -2.7(5) ?
    C2 C3 C4 C5 . . . . 0.7(4) ?
    C1 N1 C5 N2 . . . . 171.9(2) ?
    Co1 N1 C5 N2 . . . . -25.1(2) ?
    C1 N1 C5 C4 . . . . -6.0(3) ?
    Co1 N1 C5 C4 . . . . 157.03(17) ?
    C6 N2 C5 N1 . . . . -15.7(3) ?
    C6 N2 C5 C4 . . . . 162.4(2) ?
    C3 C4 C5 N1 . . . . 3.8(4) ?
    C3 C4 C5 N2 . . . . -174.2(2) ?
    C7 N6 C6 N3 . . . . -1.9(3) ?
    C7 N6 C6 N2 . . . . 179.18(18) ?
    C9 N3 C6 N6 . . . . -0.5(3) ?
    Co1 N3 C6 N6 . . . . 169.80(15) ?
    C9 N3 C6 N2 . . . . 178.32(16) ?
    Co1 N3 C6 N2 . . . . -11.4(2) ?
    C5 N2 C6 N6 . . . . -144.6(2) ?
    C5 N2 C6 N3 . . . . 36.5(3) ?
    C6 N6 C7 C8 . . . . 1.9(3) ?
    N6 C7 C8 C9 . . . . 0.5(3) ?
    C6 N3 C9 N4 . . . . -178.14(16) ?
    Co1 N3 C9 N4 . . . . 11.3(2) ?
    C6 N3 C9 C8 . . . . 3.1(3) ?
    Co1 N3 C9 C8 . . . . -167.37(15) ?
    C10 N4 C9 N3 . . . . 26.2(3) ?
    C10 N4 C9 C8 . . . . -155.0(2) ?
    C7 C8 C9 N3 . . . . -3.2(3) ?
    C7 C8 C9 N4 . . . . 178.03(18) ?
    C14 N5 C10 N4 . . . . 176.3(2) ?
    Co1 N5 C10 N4 . . . . -13.2(2) ?
    C14 N5 C10 C11 . . . . -4.0(3) ?
    Co1 N5 C10 C11 . . . . 166.54(18) ?
    C9 N4 C10 N5 . . . . -25.1(3) ?
    C9 N4 C10 C11 . . . . 155.2(2) ?
    N5 C10 C11 C12 . . . . 1.5(4) ?
    N4 C10 C11 C12 . . . . -178.8(2) ?
    C10 C11 C12 C13 . . . . 1.8(5) ?
    C11 C12 C13 C14 . . . . -2.5(5) ?
    C10 N5 C14 C13 . . . . 3.3(4) ?
    Co1 N5 C14 C13 . . . . -167.3(2) ?
    C12 C13 C14 N5 . . . . -0.1(5) ?
    C15 C15 C16 O4 3_665 . . . -155.6(2) ?
    C15 C15 C16 O5 3_665 . . . 25.1(4) ?
    C17 C17 C18 O7 3_657 . . . 11.0(3) ?
    C17 C17 C18 O6 3_657 . . . -167.7(2) ?
loop_
    _geom_hbond_atom_site_label_D
    _geom_hbond_atom_site_label_H
    _geom_hbond_atom_site_label_A
    _geom_hbond_site_symmetry_A
    _geom_hbond_distance_DH
    _geom_hbond_distance_HA
    _geom_hbond_distance_DA
    _geom_hbond_angle_DHA
    O2 H2D O4 2_645 0.836(10) 1.943(14) 2.7396(19) 159(2)
    O2 H2C O6 4_665 0.841(10) 1.898(10) 2.7374(18) 176(3)
    O3 H3C O7 4_665 0.840(9) 1.858(11) 2.6929(18) 172(3)
    O3 H3D O5 3_665 0.832(10) 1.734(11) 2.559(2) 171(2)
    O1 H1D O6 1_554 0.829(10) 1.930(13) 2.7374(19) 165(3)
    O1 H1C O4 3_665 0.832(10) 2.001(13) 2.8143(19) 166(2)
    N4 H4A O5 4_666 0.86 1.93 2.782(2) 169
    N2 H2 O7 1_654 0.86 2.28 3.002(2) 141
data_global
_journal_date_recd_electronic     2008-09-18
_journal_date_accepted     2008-10-09
_journal_name_full     'Acta Crystallographica, Section E'
_journal_year     2008
_journal_volume     64
_journal_issue     11
_journal_page_first     m1406
_journal_page_last     m1406
_journal_paper_category     QM
_journal_coeditor_code     HB2798
_publ_contact_author_name     'Ming-hua Yang'
_publ_contact_author_address
;
Department of Chemistry,
Lishui University,
323000 Lishui, ZheJiang
People's Republic of China
;
_publ_contact_author_email     'zjlsxyhx@126.com'
_publ_contact_author_fax     '86 571-88303459'
_publ_contact_author_phone     '86 571-88303459'
_publ_section_title
;
Triaqua(<i>N</i>^2^,<i>N</i>^4^-di-2-pyridylpyrimidine-2,4-diamine)cobalt(II)
fumarate
;
loop_
    _publ_author_name
    _publ_author_address
    'Ming-hua Yang'
;
Department of Chemistry
Lishui University
323000 Lishui
Zhejiang
People's Republic of China
;
