# Supplementary material for: Triaqua­(N 2,N 4-di-2-pyridylpyrimidine-2,4-diamine)cobalt(II) fumarate
Source: Acta Crystallogr Sect E Struct Rep Online. 2008 Oct 15;64(Pt 11):m1406. doi: 10.1107/S1600536808032613 (PMC2959641; doi:10.1107/S1600536808032613)
Supplement: Supplementary file 2 [file e-64-m1406-Isup2.hkl]

# 
# h,k,l, Fc-squared, Fo-squared, sigma(Fo-squared) and status flag 
# 
data_I
_shelx_title ' xb1025m in P2(1)/n' 
_shelx_refln_list_code          4 
_shelx_F_calc_maximum      290.87 
_exptl_crystal_F_000      1012.00 
_reflns_d_resolution_high  0.8347 
 
loop_ 
 _symmetry_equiv_pos_as_xyz 
 'x, y, z' 
 '-x+1/2, y+1/2, -z+1/2' 
 '-x, -y, -z' 
 'x-1/2, -y-1/2, z-1/2' 
 
_cell_length_a     9.3239 
_cell_length_b    17.1115 
_cell_length_c    13.1395 
_cell_angle_alpha  90.000 
_cell_angle_beta   96.224 
_cell_angle_gamma  90.000 
 
_shelx_F_squared_multiplier     1.000 
 
loop_ 
 _refln_index_h 
 _refln_index_k 
 _refln_index_l 
 _refln_F_squared_calc 
 _refln_F_squared_meas 
 _refln_F_squared_sigma 
 _refln_observed_status 
   2   0   0     1965.74     1837.88     30.27 o 
   4   0   0     4275.54     4197.11     48.97 o 
   6   0   0      249.27      263.91      7.96 o 
   8   0   0       59.28       47.76      6.35 o 
  10   0   0      373.29      410.02     15.42 o 
   1   1   0     4367.12     4031.09     37.70 o 
   2   1   0      104.61      164.78      2.77 o 
   3   1   0     1114.34     1113.90     11.31 o 
   4   1   0      301.15      317.80      4.44 o 
   5   1   0       51.10       52.21      2.21 o 
   6   1   0      669.14      683.61      7.46 o 
   7   1   0       77.21       52.05      2.89 o 
   8   1   0       32.75       26.99      3.91 o 
   9   1   0      105.30      106.33      6.35 o 
  10   1   0      442.65      444.08     11.34 o 
  11   1   0       17.86        6.91      5.98 o 
   0   2   0     7827.16     7965.31    190.95 o 
   1   2   0      831.71      724.26      7.27 o 
   2   2   0     1411.97     1227.16     12.09 o 
   3   2   0      500.33      638.39      7.02 o 
   4   2   0     2248.27     2428.91     29.77 o 
   5   2   0     2225.47     2232.74     22.72 o 
   6   2   0     1683.28     1719.98     15.67 o 
   7   2   0      868.62      846.96     10.87 o 
   8   2   0      442.87      441.71      9.64 o 
   9   2   0      352.45      357.58      9.62 o 
  10   2   0      525.49      568.70     12.86 o 
  11   2   0      204.75      208.97     13.36 o 
   1   3   0     4565.57     4203.67     50.15 o 
   2   3   0     7601.33     7701.17     71.54 o 
   3   3   0       58.40       40.27      2.01 o 
   4   3   0      902.10      984.60     11.02 o 
   5   3   0     1243.20     1384.28     15.18 o 
   6   3   0       37.86       41.87      4.15 o 
   7   3   0      489.94      490.91      6.42 o 
   8   3   0      642.39      673.47     17.82 o 
   9   3   0      733.07      746.78     29.12 o 
  10   3   0       34.89       31.57      5.68 o 
   0   4   0      215.67      240.30      2.85 o 
   1   4   0     6152.94     6757.65     49.45 o 
   2   4   0     2476.20     2595.36     24.87 o 
   3   4   0     2039.65     2055.92     20.20 o 
   4   4   0      540.78      532.26      6.59 o 
   5   4   0        0.53        7.21      3.99 o 
   6   4   0      997.33     1035.21     12.39 o 
   7   4   0     1464.34     1555.96     16.97 o 
   8   4   0      473.74      477.19     10.32 o 
   9   4   0        0.08       -1.29      4.37 o 
  10   4   0      168.72      155.19     11.05 o 
   1   5   0     7067.18     7301.61     57.55 o 
   2   5   0     2163.66     2138.77     20.87 o 
   3   5   0      363.77      367.34      4.97 o 
   4   5   0      362.90      356.11      5.13 o 
   5   5   0     1472.24     1432.46     15.24 o 
   6   5   0      240.80      243.66      4.88 o 
   7   5   0      624.16      609.67      8.58 o 
   8   5   0      837.85      818.35     14.17 o 
   9   5   0     1006.51      987.13     19.09 o 
  10   5   0        0.43       -1.10      5.16 o 
   0   6   0     1975.29     1985.41     18.72 o 
   1   6   0     9047.56     9213.41     65.24 o 
   2   6   0       64.58       70.68      1.86 o 
   3   6   0     9535.76     9821.98     91.60 o 
   4   6   0        4.39       15.52      1.77 o 
   5   6   0       43.66       31.86      2.21 o 
   6   6   0        0.17       -0.58      2.12 o 
   7   6   0     1250.60     1301.64     14.91 o 
   8   6   0        1.97        2.45      4.11 o 
   9   6   0      248.20      261.01     13.49 o 
  10   6   0        9.04       10.10      5.33 o 
   1   7   0     6050.16     6213.73     44.38 o 
   2   7   0      266.85      257.56      3.37 o 
   3   7   0      980.07     1053.15     11.52 o 
   4   7   0      809.20      788.22     11.44 o 
   5   7   0     1280.45     1264.16     17.90 o 
   6   7   0       14.96       16.42      2.95 o 
   7   7   0        1.13       -0.56      2.58 o 
   8   7   0      593.96      598.58     17.16 o 
   9   7   0      649.98      636.21     12.99 o 
  10   7   0      226.32      228.13      9.42 o 
   0   8   0      139.21      134.74      3.95 o 
   1   8   0      233.70      219.37      2.72 o 
   2   8   0      113.68      135.13      2.60 o 
   3   8   0     1027.03      987.29      9.32 o 
   4   8   0      180.75      204.56      4.25 o 
   5   8   0       45.69       45.22      3.58 o 
   6   8   0       82.18       83.67      3.40 o 
   7   8   0      754.33      762.30      8.91 o 
   8   8   0        2.03        4.29      6.85 o 
   9   8   0        0.46       -0.56      4.59 o 
  10   8   0       50.57       42.43      9.69 o 
   1   9   0     4354.16     4522.79     36.49 o 
   2   9   0     3463.52     3451.45     28.37 o 
   3   9   0      409.06      431.44      5.19 o 
   4   9   0      722.20      668.37      7.27 o 
   5   9   0      852.53      871.33     10.79 o 
   6   9   0      104.92       98.22      4.88 o 
   7   9   0        7.43       14.63      4.50 o 
   8   9   0       44.25       34.73      7.34 o 
   9   9   0      242.67      210.73      8.44 o 
   0  10   0     1133.66     1092.68     11.45 o 
   1  10   0     2047.17     2013.71     15.44 o 
   2  10   0     1234.87     1211.17     12.44 o 
   3  10   0      863.56      905.89      8.99 o 
   4  10   0      421.97      408.09      5.48 o 
   5  10   0       29.37       31.63      2.77 o 
   6  10   0      193.01      197.16      5.36 o 
   7  10   0      479.96      471.83     10.07 o 
   8  10   0      183.77      194.91     11.63 o 
   9  10   0      124.26      129.33      7.10 o 
   1  11   0     1932.41     2050.30     15.83 o 
   2  11   0     5735.68     5721.16     46.29 o 
   3  11   0     2384.88     2319.85     20.10 o 
   4  11   0     1264.47     1318.36     12.55 o 
   5  11   0        2.04        1.84      2.22 o 
   6  11   0      545.84      578.31     11.32 o 
   7  11   0       58.71       53.85      6.19 o 
   8  11   0      301.50      347.91     14.27 o 
   9  11   0      149.84      154.32     11.14 o 
   0  12   0     2097.81     1979.59     40.91 o 
   1  12   0     1178.02     1229.43     13.46 o 
   2  12   0      567.61      608.11      6.88 o 
   3  12   0      372.99      400.67      5.53 o 
   4  12   0      502.06      524.34     11.12 o 
   5  12   0      120.85      131.79      4.80 o 
   6  12   0      169.02      163.00      5.40 o 
   7  12   0       33.36       31.27      4.90 o 
   8  12   0      272.23      249.51     12.87 o 
   9  12   0       51.83       61.37      9.82 o 
   1  13   0        6.41       14.69      3.15 o 
   2  13   0     1926.58     1998.65     26.45 o 
   3  13   0      419.14      424.31      8.89 o 
   4  13   0      665.51      670.11     13.73 o 
   5  13   0       42.62       39.15      4.29 o 
   6  13   0      456.81      524.70     10.88 o 
   7  13   0      131.11      119.19      8.91 o 
   0  14   0      398.11      385.03     12.21 o 
   1  14   0       13.98        8.33      3.26 o 
   2  14   0       17.91       36.41      5.53 o 
   3  14   0      644.31      642.37     11.78 o 
   4  14   0     1257.90     1214.75     23.30 o 
   5  14   0      207.90      197.85      7.29 o 
   6  14   0      551.19      560.92     11.75 o 
   7  14   0       21.39       20.37      7.51 o 
   1  15   0      287.88      280.74      7.82 o 
   2  15   0        7.00       10.75      3.88 o 
   3  15   0      239.93      252.87      7.70 o 
   4  15   0       58.93       55.55      4.93 o 
   5  15   0        9.76       12.16      4.40 o 
   6  15   0      399.09      362.06      9.80 o 
   7  15   0       40.87       30.11      8.17 o 
   0  16   0     4125.58     4183.18     73.49 o 
   1  16   0      135.32      131.85      6.04 o 
   2  16   0      683.75      712.69     13.15 o 
   3  16   0      144.26      140.44      6.33 o 
   4  16   0      466.20      485.97     10.90 o 
   5  16   0       20.48       20.00      4.96 o 
   6  16   0       64.89       42.87      5.74 o 
   1  17   0     1223.01     1167.81     18.72 o 
   2  17   0     1382.27     1385.58     21.14 o 
   3  17   0       79.63       82.19      5.77 o 
   4  17   0       50.99       36.22      5.30 o 
   5  17   0      394.35      396.74     15.88 o 
   6  17   0       27.42       25.49      5.86 o 
   0  18   0      107.05       99.14      8.99 o 
   1  18   0      897.52      976.09     18.60 o 
   2  18   0       40.89       42.17      5.39 o 
   3  18   0      767.12      762.24     14.67 o 
   4  18   0       72.86       75.90      6.35 o 
   5  18   0        1.93        4.00      5.39 o 
   1  19   0      161.99      166.67      7.64 o 
   2  19   0        3.81        4.50      5.10 o 
   3  19   0        0.76       -0.86      5.07 o 
   4  19   0       21.22       21.98      7.88 o 
   0  20   0        4.04        6.68      8.17 o 
   1  20   0      178.70      172.89      8.28 o 
   2  20   0      112.95      141.78      8.02 o 
 -11   0   1      361.96      383.54     16.50 o 
  -9   0   1     1294.67     1362.12     29.61 o 
  -7   0   1       24.72       20.46      4.70 o 
  -5   0   1     2616.79     2588.62     43.26 o 
  -3   0   1     6363.15     6052.40     69.39 o 
   1   0   1    28242.29    26562.92    424.46 o 
   3   0   1     2057.03     1712.67     29.03 o 
   5   0   1     7539.81     7124.02    115.39 o 
   7   0   1      223.70      273.68      6.81 o 
   9   0   1      146.75      136.59      9.16 o 
  11   0   1      661.29      703.49     21.61 o 
 -11   1   1      369.82      375.88     11.49 o 
 -10   1   1       32.28       36.10      5.71 o 
  -9   1   1      114.93      109.35      7.34 o 
  -8   1   1      143.84      145.42      6.39 o 
  -7   1   1      365.40      337.08      7.61 o 
  -6   1   1      213.91      221.39      3.75 o 
  -5   1   1     2273.24     2351.30     20.93 o 
  -4   1   1     5079.02     4647.58     38.14 o 
  -3   1   1      873.04      708.86      6.54 o 
  -2   1   1     7460.39     6994.19     56.54 o 
  -1   1   1    14918.56    15156.14    174.82 o 
   0   1   1     2587.24     2663.71     21.22 o 
   1   1   1    12044.31    11017.21    311.41 o 
   2   1   1     7565.07     6904.83     78.24 o 
   3   1   1     3717.51     3809.05     49.74 o 
   4   1   1       42.68       15.16      1.72 o 
   5   1   1     2101.59     2104.61     21.21 o 
   6   1   1       13.11       24.81      4.76 o 
   7   1   1      190.69      194.90      6.67 o 
   8   1   1       77.80       81.24      5.04 o 
   9   1   1     2025.31     2002.93     34.11 o 
  10   1   1       34.03       42.33      5.77 o 
 -11   2   1      351.60      379.10     11.61 o 
 -10   2   1      183.89      180.70      9.28 o 
  -9   2   1      167.05      190.97      7.70 o 
  -8   2   1       76.02       79.79      5.04 o 
  -7   2   1     1466.90     1443.65     20.38 o 
  -6   2   1      210.63      222.99      3.96 o 
  -5   2   1      427.52      425.70      4.97 o 
  -4   2   1     1579.84     1611.89     14.04 o 
  -3   2   1     7940.49     7880.48     63.63 o 
  -2   2   1     8460.71     8964.24    253.91 o 
  -1   2   1      812.56      768.31      7.63 o 
   0   2   1    10242.73     9254.14    113.13 o 
   1   2   1     7722.13     7915.94     73.38 o 
   2   2   1       44.73       19.26      1.22 o 
   3   2   1      197.79      211.53      4.02 o 
   4   2   1     1121.00     1188.06     12.55 o 
   5   2   1      636.61      626.91      7.83 o 
   6   2   1      395.28      350.07      5.74 o 
   7   2   1     1403.82     1389.00     15.48 o 
   8   2   1      127.59      127.88      5.80 o 
   9   2   1       52.53       57.91      7.71 o 
  10   2   1       27.56       23.23      5.54 o 
 -11   3   1      206.45      208.90      9.30 o 
 -10   3   1      127.47      126.23      7.11 o 
  -9   3   1      267.95      250.90      8.43 o 
  -8   3   1      155.95      149.92      6.29 o 
  -7   3   1      396.11      395.13      8.78 o 
  -6   3   1      394.07      412.24      6.86 o 
  -5   3   1     2762.95     2557.98     21.91 o 
  -4   3   1    14273.27    14637.44    135.45 o 
  -3   3   1        1.45        1.00      0.91 o 
  -2   3   1       26.99       34.51      1.18 o 
  -1   3   1     3797.01     3801.13     30.13 o 
   0   3   1      124.62      136.21      2.25 o 
   1   3   1     4105.86     4231.30     39.86 o 
   2   3   1     6095.47     6269.83     58.51 o 
   3   3   1      803.27      762.02     11.87 o 
   4   3   1     2442.16     2363.78     23.34 o 
   5   3   1      161.65      181.22      3.88 o 
   6   3   1     2075.52     2098.14     21.64 o 
   7   3   1      325.39      307.69      6.89 o 
   8   3   1       48.75       52.24      4.66 o 
   9   3   1      922.98      962.95     16.53 o 
  10   3   1      259.66      269.38      9.47 o 
 -10   4   1      313.77      282.99      9.62 o 
  -9   4   1      275.41      292.52     13.65 o 
  -8   4   1      178.50      199.50      9.44 o 
  -7   4   1      601.63      578.66     50.19 o 
  -6   4   1      827.00      835.15     10.31 o 
  -5   4   1      201.83      250.67      4.29 o 
  -4   4   1       28.03       32.72      8.06 o 
  -3   4   1    15890.93    16266.95    205.75 o 
  -2   4   1      298.93      260.29      3.49 o 
  -1   4   1      205.51      257.39      2.78 o 
   0   4   1     3195.52     3382.95     23.96 o 
   1   4   1     4132.31     4489.70     42.27 o 
   2   4   1     3689.00     3532.17     33.57 o 
   3   4   1     1208.29     1290.51     14.52 o 
   4   4   1     1197.33     1180.61     12.65 o 
   5   4   1      156.16      152.80      6.31 o 
   6   4   1       22.58       23.51      2.32 o 
   7   4   1      795.36      746.56      9.82 o 
   8   4   1     2145.86     2156.77     28.48 o 
   9   4   1        0.98       -3.86      4.39 o 
  10   4   1      126.99      151.58      7.40 o 
 -10   5   1        4.72       -0.62      5.26 o 
  -9   5   1       90.57       74.13      5.86 o 
  -8   5   1      447.61      475.56     12.08 o 
  -7   5   1      279.18      281.47     11.92 o 
  -6   5   1      770.58      782.74      8.36 o 
  -5   5   1      218.21      190.90      3.88 o 
  -4   5   1     5931.57     5835.81     55.12 o 
  -3   5   1      102.75      111.21      2.70 o 
  -2   5   1    14876.83    15117.94    118.34 o 
  -1   5   1     1905.91     1701.66     14.13 o 
   0   5   1     2325.14     2571.51     16.87 o 
   1   5   1      703.15      697.12      5.08 o 
   2   5   1      105.03      169.72      2.96 o 
   3   5   1      173.49      142.61      3.32 o 
   4   5   1      168.62      165.24      4.80 o 
   5   5   1       13.03       16.75      1.99 o 
   6   5   1     1499.89     1478.36     16.16 o 
   7   5   1        6.05       10.95      3.89 o 
   8   5   1      268.83      259.74      7.62 o 
   9   5   1        1.16        4.93      4.61 o 
  10   5   1      372.93      350.39     10.64 o 
 -10   6   1      239.82      230.77      9.45 o 
  -9   6   1      102.05      125.37      6.49 o 
  -8   6   1      169.16      179.08      7.07 o 
  -7   6   1      896.63      879.22     11.20 o 
  -6   6   1     2474.98     2446.28     24.83 o 
  -5   6   1       39.59       39.50      2.22 o 
  -4   6   1      898.52     1039.93     11.43 o 
  -3   6   1       10.06       10.27      1.86 o 
  -2   6   1     2647.73     2657.31     21.82 o 
  -1   6   1       65.33       77.59      1.97 o 
   0   6   1    13107.00    13131.62     91.22 o 
   1   6   1     2259.22     2322.72     16.78 o 
   2   6   1        0.79        6.13      1.17 o 
   3   6   1     3575.35     3701.39     35.65 o 
   4   6   1     7618.68     7493.93     70.70 o 
   5   6   1       16.25       21.27      2.25 o 
   6   6   1       28.84       42.81      2.77 o 
   7   6   1     1240.34     1234.44     14.46 o 
   8   6   1     1984.00     2090.90     27.99 o 
   9   6   1       15.66       12.57      4.92 o 
  10   6   1      215.88      198.42     10.31 o 
 -10   7   1       17.52       23.17      5.86 o 
  -9   7   1        0.06       -2.57      4.58 o 
  -8   7   1      244.71      227.18      7.84 o 
  -7   7   1        9.66       11.91      2.77 o 
  -6   7   1      175.60      203.74      4.72 o 
  -5   7   1      298.24      275.78      5.00 o 
  -4   7   1      134.07      158.72     14.57 o 
  -3   7   1        0.46        4.12      1.28 o 
  -2   7   1     3993.52     3898.03     31.57 o 
  -1   7   1       14.30        4.77      1.07 o 
   0   7   1     1128.98     1094.03      7.73 o 
   1   7   1      875.73      970.26      7.00 o 
   2   7   1     2956.84     2966.46     28.83 o 
   3   7   1     4238.16     4457.04     55.83 o 
   4   7   1      149.26      184.62      8.28 o 
   5   7   1      414.54      468.27      6.85 o 
   6   7   1     1270.13     1323.34     15.01 o 
   7   7   1        3.81        6.80      3.24 o 
   8   7   1      122.61      128.21      5.74 o 
   9   7   1       21.61       16.91      7.18 o 
  10   7   1      663.50      694.22     22.19 o 
 -10   8   1      724.64      736.90     14.99 o 
  -9   8   1      122.86      104.47      6.55 o 
  -8   8   1      370.22      366.98     13.16 o 
  -7   8   1       11.04       17.29      3.72 o 
  -6   8   1      838.88      820.88     10.39 o 
  -5   8   1      119.81      144.59      4.01 o 
  -4   8   1     1763.25     1658.99     17.44 o 
  -3   8   1       34.35       52.26      3.40 o 
  -2   8   1    16483.85    17008.17    133.42 o 
  -1   8   1     3858.64     4143.50     38.46 o 
   0   8   1     8520.71     9006.69     57.74 o 
   1   8   1     3157.29     3111.99     22.39 o 
   2   8   1      359.38      308.71      4.31 o 
   3   8   1      623.90      676.55     11.30 o 
   4   8   1      265.18      287.48      9.09 o 
   5   8   1      109.07      132.91      4.05 o 
   6   8   1      601.78      571.07      9.90 o 
   7   8   1        3.90        2.40      2.92 o 
   8   8   1      491.27      467.26     10.20 o 
   9   8   1       85.38       76.79      8.99 o 
  10   8   1       43.93       39.21      6.15 o 
 -10   9   1       29.95       30.17      6.06 o 
  -9   9   1      518.16      555.09     12.74 o 
  -8   9   1      935.55      905.60     15.60 o 
  -7   9   1        8.07       21.75      5.32 o 
  -6   9   1      283.45      293.69      5.82 o 
  -5   9   1     1151.59     1117.14     18.02 o 
  -4   9   1     2203.54     2180.57     18.96 o 
  -3   9   1       12.86       16.42      4.12 o 
  -2   9   1     2831.36     2765.71     23.11 o 
  -1   9   1     1839.69     1901.46     14.53 o 
   0   9   1     1566.48     1667.71     11.59 o 
   1   9   1       94.71      107.22      3.02 o 
   2   9   1      726.53      657.36     11.27 o 
   3   9   1      252.11      283.93      5.71 o 
   4   9   1       61.37       55.17      3.44 o 
   5   9   1      112.12      107.90      4.40 o 
   6   9   1      138.99      140.86      4.63 o 
   7   9   1     1509.34     1506.05     15.02 o 
   8   9   1        1.37        3.42      6.02 o 
   9   9   1      132.91      116.47      9.98 o 
  -9  10   1        0.72       -0.91      5.30 o 
  -8  10   1      100.27      103.03      5.90 o 
  -7  10   1      106.38      105.99      6.23 o 
  -6  10   1       83.93       64.25      8.65 o 
  -5  10   1       31.91       28.53      2.33 o 
  -4  10   1     1157.43     1163.00     11.26 o 
  -3  10   1     2374.81     2385.53     20.50 o 
  -2  10   1      281.26      262.56      3.96 o 
  -1  10   1     1158.97     1190.01      9.71 o 
   0  10   1     3696.47     3500.62     38.23 o 
   1  10   1      874.42      931.29      7.87 o 
   2  10   1      529.94      569.61      6.14 o 
   3  10   1     2387.42     2365.46     20.24 o 
   4  10   1     1627.02     1694.03     15.28 o 
   5  10   1      231.56      234.30      5.33 o 
   6  10   1      381.39      363.42      6.93 o 
   7  10   1      759.70      814.62     11.38 o 
   8  10   1      994.93      998.55     26.77 o 
   9  10   1       21.96       24.83      9.16 o 
  -9  11   1      176.94      186.33     11.88 o 
  -8  11   1      289.12      293.06     13.94 o 
  -7  11   1      233.56      235.82      7.95 o 
  -6  11   1        5.18        2.99      2.51 o 
  -5  11   1       25.92       23.42      2.46 o 
  -4  11   1      600.84      570.17      6.86 o 
  -3  11   1        0.02       -0.19      1.73 o 
  -2  11   1     1685.03     1845.13     16.34 o 
  -1  11   1     2222.00     2103.79     18.24 o 
   0  11   1      396.17      390.96      4.30 o 
   1  11   1      727.07      648.14      6.85 o 
   2  11   1     2140.32     2187.52     18.82 o 
   3  11   1     2214.76     2246.21     19.46 o 
   4  11   1      954.51      963.58     11.77 o 
   5  11   1      478.35      468.53      7.60 o 
   6  11   1        2.30        2.50      3.03 o 
   7  11   1      421.10      443.54     11.93 o 
   8  11   1       77.10       81.66      6.06 o 
   9  11   1      310.49      314.67     15.01 o 
  -9  12   1      119.14      126.20     11.05 o 
  -8  12   1       10.89       18.06      7.67 o 
  -7  12   1      930.51      930.09     12.41 o 
  -6  12   1      124.87      127.74      8.40 o 
  -5  12   1      229.87      233.88      4.78 o 
  -4  12   1      751.76      775.04     13.75 o 
  -3  12   1     5502.14     5528.42     45.18 o 
  -2  12   1       97.32       91.43      3.18 o 
  -1  12   1       36.01       34.39      2.13 o 
   0  12   1      119.08      134.96      3.56 o 
   1  12   1     1164.92     1162.40     13.28 o 
   2  12   1       89.17       84.86      4.23 o 
   3  12   1     1466.61     1510.45     20.85 o 
   4  12   1       31.98       34.88      5.65 o 
   5  12   1       65.47       81.85      7.30 o 
   6  12   1        2.43        5.42      3.85 o 
   7  12   1      717.13      732.62     11.03 o 
   8  12   1      454.83      463.12     14.27 o 
  -8  13   1        0.48       -0.74      7.67 o 
  -7  13   1      329.80      344.39      9.73 o 
  -6  13   1      120.47      141.14      5.06 o 
  -5  13   1      566.88      582.76      9.00 o 
  -4  13   1       75.62       85.37      3.16 o 
  -3  13   1        0.04        1.69      2.13 o 
  -2  13   1       71.39       58.81      2.61 o 
  -1  13   1     2152.22     2190.94     22.29 o 
   0  13   1       16.01       17.33      2.39 o 
   1  13   1       15.51       15.73      6.85 o 
   2  13   1       25.16       25.62      3.50 o 
   3  13   1      996.79     1041.78     24.13 o 
   4  13   1      111.86      111.32      5.19 o 
   5  13   1       12.16       26.99      4.02 o 
   6  13   1       48.22       38.71      4.75 o 
   7  13   1      328.68      322.19     10.15 o 
   8  13   1      109.94      114.24      9.82 o 
  -7  14   1     1175.98     1258.68     27.63 o 
  -6  14   1       79.89       93.21      5.74 o 
  -5  14   1      123.28      150.65     13.49 o 
  -4  14   1       62.88       84.59      5.01 o 
  -3  14   1     1737.03     1732.99     23.88 o 
  -2  14   1      500.84      460.91      9.54 o 
  -1  14   1        6.12        8.06      2.59 o 
   0  14   1      144.28      161.55      4.60 o 
   1  14   1      592.27      623.23     11.46 o 
   2  14   1       42.82       37.78      3.97 o 
   3  14   1      647.85      638.81     11.78 o 
   4  14   1       45.24       65.60      4.75 o 
   5  14   1      189.43      160.55      6.97 o 
   6  14   1       12.15        5.12      4.46 o 
   7  14   1      499.74      521.26     11.87 o 
   8  14   1       64.78       76.21      9.65 o 
  -7  15   1        5.40        4.12      7.34 o 
  -6  15   1       19.93       25.29      5.28 o 
  -5  15   1     1078.25     1065.87     17.15 o 
  -4  15   1        1.37        5.76      4.02 o 
  -3  15   1      259.32      235.76     14.19 o 
  -2  15   1      246.55      248.98      7.52 o 
  -1  15   1     1118.14     1131.98     17.47 o 
   0  15   1      830.29      845.12     14.20 o 
   1  15   1      353.38      320.47     30.72 o 
   2  15   1       54.67       64.17      4.75 o 
   3  15   1      110.94      100.12      6.27 o 
   4  15   1      459.68      456.75     10.29 o 
   5  15   1     1045.07     1044.19     17.15 o 
   6  15   1      503.94      497.67     11.46 o 
   7  15   1       55.74       53.26      6.18 o 
  -6  16   1      104.67       83.71      7.22 o 
  -5  16   1       79.03       71.43      5.74 o 
  -4  16   1      515.55      488.45     15.09 o 
  -3  16   1     1222.29     1165.33     19.42 o 
  -2  16   1      124.46      126.38      7.30 o 
  -1  16   1      130.36      143.95      6.45 o 
   0  16   1      680.06      685.50     12.86 o 
   1  16   1      773.13      760.54     13.79 o 
   2  16   1      233.21      237.29      7.87 o 
   3  16   1       15.71       22.82      4.45 o 
   4  16   1      267.63      271.16      9.20 o 
   5  16   1      149.22      153.78      6.97 o 
   6  16   1        6.91        3.24      5.13 o 
  -6  17   1        0.66        0.82      5.38 o 
  -5  17   1       69.29       73.51      6.21 o 
  -4  17   1      299.99      321.11      9.47 o 
  -3  17   1      104.15       92.90      6.31 o 
  -2  17   1      150.29      153.20     10.19 o 
  -1  17   1      453.89      483.23     11.08 o 
   0  17   1      796.17      796.56     14.58 o 
   1  17   1      484.60      470.72     10.91 o 
   2  17   1      629.98      602.12     17.49 o 
   3  17   1      209.72      224.08      8.16 o 
   4  17   1       19.61       19.66      4.93 o 
   5  17   1      375.89      386.30     10.73 o 
   6  17   1      414.96      446.22     11.93 o 
  -5  18   1        2.80        3.05      5.42 o 
  -4  18   1       59.08       51.47      6.39 o 
  -3  18   1      244.22      241.67     13.73 o 
  -2  18   1       22.43       33.29      6.31 o 
  -1  18   1       14.26       13.00      4.84 o 
   0  18   1     1096.49     1078.32     18.20 o 
   1  18   1      282.14      273.05     22.23 o 
   2  18   1        2.12        1.07      4.75 o 
   3  18   1       13.67        8.99      5.07 o 
   4  18   1      330.94      320.54     10.09 o 
   5  18   1        1.81        5.16      5.57 o 
  -4  19   1      313.72      285.15     10.18 o 
  -3  19   1       32.68       44.64      6.89 o 
  -2  19   1      371.64      390.08     11.10 o 
  -1  19   1       35.79       34.12      5.77 o 
   0  19   1      523.85      520.13     12.54 o 
   1  19   1        3.41        9.43      5.13 o 
   2  19   1      604.33      624.29     13.56 o 
   3  19   1       19.07       17.58      5.66 o 
   4  19   1        3.78        0.68      5.54 o 
  -2  20   1      247.68      264.34     10.18 o 
  -1  20   1       16.52       18.81      5.83 o 
   0  20   1      638.34      618.26     14.03 o 
   1  20   1       15.36       15.59      5.83 o 
   2  20   1        0.28        2.26      5.60 o 
 -10   0   2      947.47      891.39     23.26 o 
  -8   0   2      970.58      923.64     21.53 o 
  -6   0   2      857.18      753.15     16.91 o 
  -4   0   2      213.00      250.23      4.35 o 
  -2   0   2     3066.04     3362.73     55.76 o 
   0   0   2      823.48     1016.23     43.19 o 
   2   0   2    13221.46    12894.99    205.55 o 
   4   0   2     4532.12     4777.72     78.36 o 
   6   0   2      157.95      156.72      7.18 o 
   8   0   2      254.62      216.32     15.71 o 
  10   0   2      222.45      259.98     13.11 o 
 -11   1   2      168.70      184.05      8.66 o 
 -10   1   2       72.18       68.01      6.21 o 
  -9   1   2      314.21      285.19      9.16 o 
  -8   1   2      144.27      153.43      6.53 o 
  -7   1   2      264.65      297.34     17.49 o 
  -6   1   2      217.15      248.56      4.58 o 
  -5   1   2        1.23        2.75      1.15 o 
  -4   1   2    11736.87    11491.95     92.58 o 
  -3   1   2     4384.47     4433.27     42.06 o 
  -2   1   2    17447.24    17268.86    210.35 o 
  -1   1   2      111.01       58.33      1.03 o 
   0   1   2    18451.12    17394.39    111.32 o 
   1   1   2      397.04      286.78     17.03 o 
   2   1   2     6266.47     6108.00    238.37 o 
   3   1   2     2961.57     2862.02     33.74 o 
   4   1   2     2071.77     2011.09     24.58 o 
   5   1   2      105.98       92.92      6.85 o 
   6   1   2     4475.05     4378.23     51.70 o 
   7   1   2        0.33       -0.12      2.42 o 
   8   1   2      142.41      160.51      8.76 o 
   9   1   2       14.41       17.03      4.78 o 
  10   1   2      722.29      729.07     18.81 o 
 -11   2   2      153.00      182.28      8.66 o 
 -10   2   2      147.45      152.83      9.73 o 
  -9   2   2      105.42      128.03      6.27 o 
  -8   2   2       60.54       60.07      5.20 o 
  -7   2   2      115.66      135.92     11.34 o 
  -6   2   2     2153.92     2051.85     21.14 o 
  -5   2   2       16.49       27.86      1.45 o 
  -4   2   2     4134.33     4257.90     40.66 o 
  -3   2   2     1092.23     1072.16     13.44 o 
  -2   2   2    21178.82    20431.01    198.18 o 
  -1   2   2        8.65       21.95      1.01 o 
   0   2   2     1513.01     1669.58     13.63 o 
   1   2   2    23223.92    23460.28    210.96 o 
   2   2   2      163.02      116.18      2.88 o 
   3   2   2     1604.93     1318.72     16.56 o 
   4   2   2      239.01      237.06      5.01 o 
   5   2   2     4714.38     4630.74     54.21 o 
   6   2   2      966.01      890.68     10.82 o 
   7   2   2        0.43        2.36      2.57 o 
   8   2   2     1075.48     1079.00     13.33 o 
   9   2   2       23.87       21.81      4.90 o 
  10   2   2       22.56       31.72      5.80 o 
 -11   3   2      144.89      143.35     12.08 o 
 -10   3   2        2.42        4.91      5.03 o 
  -9   3   2       60.70       60.52      5.36 o 
  -8   3   2      436.71      406.55      9.39 o 
  -7   3   2      192.71      212.65      6.61 o 
  -6   3   2       87.28      105.67      5.15 o 
  -5   3   2     4962.70     5022.29     41.66 o 
  -4   3   2     9746.81     9487.68    175.25 o 
  -3   3   2     6392.52     6003.42     63.13 o 
  -2   3   2     1652.34     1655.51     13.92 o 
  -1   3   2     1926.28     2064.97     15.06 o 
   0   3   2     8436.75     8730.01     68.61 o 
   1   3   2    15715.56    15279.91    119.71 o 
   2   3   2      145.95      152.54      3.38 o 
   3   3   2      466.16      446.50      7.42 o 
   4   3   2     2586.04     2633.05     31.70 o 
   5   3   2      566.90      651.48      8.39 o 
   6   3   2     2251.99     2266.23     23.40 o 
   7   3   2     1324.78     1316.95     15.87 o 
   8   3   2       11.80       16.27      3.56 o 
   9   3   2      294.67      295.30      9.01 o 
  10   3   2      515.56      507.46     17.49 o 
 -10   4   2      421.83      443.30     11.40 o 
  -9   4   2      260.00      236.46      8.48 o 
  -8   4   2        7.69        6.39      3.84 o 
  -7   4   2     1306.22     1345.04     19.33 o 
  -6   4   2      893.44      967.89     11.32 o 
  -5   4   2     1223.70     1171.15     12.44 o 
  -4   4   2     1973.18     2052.06     17.64 o 
  -3   4   2     3487.87     3434.14     37.52 o 
  -2   4   2     2983.20     3213.39     23.28 o 
  -1   4   2     1366.68     1420.81     12.81 o 
   0   4   2      807.66      959.32      8.36 o 
   1   4   2     6811.36     6273.13     44.72 o 
   2   4   2       88.89      115.58      6.27 o 
   3   4   2      680.76      686.79     10.31 o 
   4   4   2      702.08      709.27     10.64 o 
   5   4   2     3607.37     3588.99     35.19 o 
   6   4   2       87.11       83.41      3.22 o 
   7   4   2      747.85      746.62     10.03 o 
   8   4   2      538.66      546.58      8.70 o 
   9   4   2      729.42      690.96     19.22 o 
  10   4   2       10.66       16.04      7.34 o 
 -10   5   2       12.60       12.50      5.33 o 
  -9   5   2       38.55       40.56      6.02 o 
  -8   5   2        6.65        6.91      3.91 o 
  -7   5   2     2534.22     2598.43     56.54 o 
  -6   5   2      151.03      174.90      4.29 o 
  -5   5   2      616.48      581.00      8.32 o 
  -4   5   2      758.16      741.39      7.35 o 
  -3   5   2     1433.23     1515.73     13.25 o 
  -2   5   2      169.33      189.17      2.31 o 
  -1   5   2     1791.04     2161.79     17.83 o 
   0   5   2     1832.16     1760.58     14.73 o 
   1   5   2      399.36      432.15      3.97 o 
   2   5   2      454.65      447.37      6.87 o 
   3   5   2     2831.67     2825.60     27.62 o 
   4   5   2      761.26      809.40      9.52 o 
   5   5   2      750.11      726.30      9.14 o 
   6   5   2      735.78      764.14     16.49 o 
   7   5   2     1977.80     1940.63     20.97 o 
   8   5   2       45.48       47.08      3.67 o 
   9   5   2     1199.52     1215.79     27.71 o 
  10   5   2       55.79       54.90      6.97 o 
 -10   6   2       86.70       82.37      6.73 o 
  -9   6   2      787.12      800.57     14.87 o 
  -8   6   2        0.47       -0.29      4.10 o 
  -7   6   2      622.35      586.84     11.04 o 
  -6   6   2     1003.91      976.34     11.61 o 
  -5   6   2     1370.53     1290.21     15.66 o 
  -4   6   2      174.54      213.30      5.54 o 
  -3   6   2    17760.46    18429.06    144.40 o 
  -2   6   2      233.95      207.31      2.98 o 
  -1   6   2     1070.68     1055.67     12.75 o 
   0   6   2      607.36      654.17      7.17 o 
   1   6   2      117.59      100.59      1.98 o 
   2   6   2     4416.76     4712.17     38.83 o 
   3   6   2       82.48       86.53      2.79 o 
   4   6   2        2.20        3.50      1.65 o 
   5   6   2     1288.78     1262.82     12.21 o 
   6   6   2       40.98       47.62      2.99 o 
   7   6   2     1395.83     1482.65     16.90 o 
   8   6   2       47.99       40.49      3.60 o 
   9   6   2      243.47      264.11     12.87 o 
  10   6   2       76.18       87.59      7.06 o 
 -10   7   2        0.39        0.80      5.32 o 
  -9   7   2      397.84      408.02     10.55 o 
  -8   7   2        0.16       -1.11      3.90 o 
  -7   7   2      802.42      811.16     13.48 o 
  -6   7   2       12.63       14.83      2.45 o 
  -5   7   2     1278.17     1241.35     11.80 o 
  -4   7   2      407.23      405.68     21.79 o 
  -3   7   2     2947.76     3051.71     29.74 o 
  -2   7   2     6097.28     6521.13     52.04 o 
  -1   7   2     2693.23     2727.30     22.52 o 
   0   7   2        0.09        6.40      2.08 o 
   1   7   2      423.84      418.16      4.08 o 
   2   7   2       17.23       32.19      1.23 o 
   3   7   2     5574.93     5663.92     53.89 o 
   4   7   2      246.77      253.61      4.74 o 
   5   7   2       27.07       27.90      2.44 o 
   6   7   2      577.45      584.41      8.47 o 
   7   7   2     1886.72     1869.97     23.50 o 
   8   7   2      192.20      195.60      7.55 o 
   9   7   2      514.57      533.17     17.32 o 
  10   7   2        3.44        5.14      5.53 o 
 -10   8   2       59.46       56.85      6.25 o 
  -9   8   2      180.21      181.48      7.96 o 
  -8   8   2       71.38       65.79      5.23 o 
  -7   8   2      433.44      409.17      9.17 o 
  -6   8   2      322.29      341.69      8.20 o 
  -5   8   2      737.06      738.47      9.25 o 
  -4   8   2       13.06       18.11      4.13 o 
  -3   8   2     7177.62     7036.73     56.27 o 
  -2   8   2      122.98      103.82      2.51 o 
  -1   8   2     2708.38     2894.81     23.99 o 
   0   8   2     9977.59    10160.14     72.28 o 
   1   8   2     7016.56     7455.17     53.37 o 
   2   8   2     1418.62     1574.11     12.24 o 
   3   8   2       76.71      109.68      3.30 o 
   4   8   2      281.12      292.87      7.02 o 
   5   8   2      405.92      439.09      7.63 o 
   6   8   2      378.10      390.35      6.98 o 
   7   8   2       20.66       16.64      3.15 o 
   8   8   2        1.68        2.75      3.38 o 
   9   8   2      675.98      665.55     19.55 o 
 -10   9   2       35.88       32.79      6.45 o 
  -9   9   2      159.37      146.94      7.17 o 
  -8   9   2       21.28       27.07      4.77 o 
  -7   9   2       32.46       29.10      4.70 o 
  -6   9   2        0.31        1.26      2.46 o 
  -5   9   2      151.63      152.55      3.67 o 
  -4   9   2       92.98       95.79      5.54 o 
  -3   9   2     1422.33     1402.99     12.80 o 
  -2   9   2      157.50      187.31      3.30 o 
  -1   9   2     5241.09     5170.29     41.81 o 
   0   9   2     1159.73     1060.00      8.72 o 
   1   9   2     1446.43     1288.58      9.25 o 
   2   9   2        1.51        5.14      1.19 o 
   3   9   2     2783.76     2796.59     23.62 o 
   4   9   2      282.71      290.27      5.47 o 
   5   9   2      544.60      539.22     16.52 o 
   6   9   2      578.65      570.28      8.68 o 
   7   9   2      431.06      414.58      7.71 o 
   8   9   2       21.07       22.43      3.75 o 
   9   9   2      441.13      489.45     17.73 o 
  -9  10   2      137.27      114.07     10.06 o 
  -8  10   2       56.19       46.11      7.84 o 
  -7  10   2      572.35      577.54     16.58 o 
  -6  10   2     1074.28     1049.55     19.20 o 
  -5  10   2      386.11      393.45      5.60 o 
  -4  10   2        2.73        1.27      1.77 o 
  -3  10   2     3704.50     3786.86     31.42 o 
  -2  10   2      478.16      542.80      6.19 o 
  -1  10   2        3.08        8.76      4.34 o 
   0  10   2     1887.46     1873.79     18.88 o 
   1  10   2      750.47      679.11      7.30 o 
   2  10   2      322.52      343.09      4.65 o 
   3  10   2       57.24       37.03      2.44 o 
   4  10   2      418.94      413.41      6.74 o 
   5  10   2     1750.57     1795.48     19.62 o 
   6  10   2       12.54       12.53      3.09 o 
   7  10   2        0.86       -0.03      3.25 o 
   8  10   2      708.30      748.41     13.84 o 
   9  10   2      126.09      127.68     10.48 o 
  -9  11   2      106.40      136.59     10.97 o 
  -8  11   2      225.56      215.44     12.12 o 
  -7  11   2      458.08      469.62     10.24 o 
  -6  11   2      612.40      591.73     13.28 o 
  -5  11   2        3.63        7.58      2.27 o 
  -4  11   2     1881.99     1922.71     17.32 o 
  -3  11   2       17.25       17.29      2.01 o 
  -2  11   2      541.81      562.37      7.07 o 
  -1  11   2     2435.77     2602.85     22.24 o 
   0  11   2       76.63       64.26      2.30 o 
   1  11   2      115.38      117.67      3.05 o 
   2  11   2     1736.99     1604.58     17.34 o 
   3  11   2      301.62      298.94     11.38 o 
   4  11   2      485.81      507.51      9.68 o 
   5  11   2       26.81       23.11      3.03 o 
   6  11   2      301.39      292.93      6.57 o 
   7  11   2        2.58        4.20      3.52 o 
   8  11   2        2.55        1.05      4.87 o 
   9  11   2      235.87      218.33     13.77 o 
  -9  12   2       62.43       78.85      8.29 o 
  -8  12   2       38.10       37.77      5.82 o 
  -7  12   2        2.89        7.54      4.53 o 
  -6  12   2     1706.90     1780.37     19.61 o 
  -5  12   2       31.77       32.67      2.72 o 
  -4  12   2      155.71      142.36      3.94 o 
  -3  12   2      715.55      692.89      7.88 o 
  -2  12   2     4869.85     4879.70     40.15 o 
  -1  12   2        3.14        5.73      1.86 o 
   0  12   2     1763.15     1712.86     15.55 o 
   1  12   2       20.27       28.30      2.12 o 
   2  12   2      566.05      539.21      7.83 o 
   3  12   2       23.15       19.12      3.32 o 
   4  12   2      594.52      611.87     16.66 o 
   5  12   2      382.87      357.27     12.08 o 
   6  12   2       25.20       36.29      4.55 o 
   7  12   2      122.31      138.96      6.50 o 
   8  12   2      815.72      788.70     20.54 o 
  -8  13   2      938.59      963.73     25.32 o 
  -7  13   2      169.19      167.63      7.12 o 
  -6  13   2        5.55        4.19      3.44 o 
  -5  13   2       79.11       86.57      3.98 o 
  -4  13   2      147.51      145.57      4.79 o 
  -3  13   2       82.19      100.20      3.71 o 
  -2  13   2      749.67      750.66      8.40 o 
  -1  13   2     1210.41     1224.04     11.95 o 
   0  13   2      453.03      511.14      6.46 o 
   1  13   2      165.90      188.29      4.78 o 
   2  13   2      650.21      677.97      9.38 o 
   3  13   2      234.78      238.77      7.06 o 
   4  13   2     1008.99      966.59     15.45 o 
   5  13   2       45.07       40.42      4.43 o 
   6  13   2      651.89      676.52     12.95 o 
   7  13   2        9.46        5.04      4.81 o 
   8  13   2       10.84        7.18      7.42 o 
  -8  14   2       23.69       20.79     10.06 o 
  -7  14   2       28.40       23.75      8.17 o 
  -6  14   2     1608.57     1716.27     30.02 o 
  -5  14   2      333.83      358.57      6.39 o 
  -4  14   2       17.06       26.64      2.82 o 
  -3  14   2      191.79      194.07      4.49 o 
  -2  14   2     3238.53     3290.78     37.49 o 
  -1  14   2      394.78      402.79      6.91 o 
   0  14   2        3.03        4.91      2.51 o 
   1  14   2       58.43       64.09      4.34 o 
   2  14   2      289.12      282.41      7.67 o 
   3  14   2        2.84        3.30      3.50 o 
   4  14   2      380.38      370.14     14.35 o 
   5  14   2       19.29       28.46      7.34 o 
   6  14   2      153.70      140.27      6.68 o 
   7  14   2       18.76       27.96      5.48 o 
  -6  15   2      129.27      166.78     10.72 o 
  -5  15   2      169.71      174.23      7.43 o 
  -4  15   2     2291.04     2231.84     29.83 o 
  -3  15   2      181.44      170.24      9.16 o 
  -2  15   2      608.04      572.30     11.67 o 
  -1  15   2       67.40       70.68      3.62 o 
   0  15   2      961.86      977.84     14.60 o 
   1  15   2       47.75       47.67      7.18 o 
   2  15   2      394.00      365.37      9.04 o 
   3  15   2      332.04      352.84     14.81 o 
   4  15   2      166.28      148.77      6.66 o 
   5  15   2       22.18       29.41      5.03 o 
   6  15   2      872.49      893.20     22.77 o 
   7  15   2      131.09      152.13      7.70 o 
  -6  16   2       65.69       54.60      8.25 o 
  -5  16   2      298.89      343.91     20.37 o 
  -4  16   2       35.01       32.26      4.86 o 
  -3  16   2     1113.41     1103.61     20.08 o 
  -2  16   2      157.11      148.33      9.49 o 
  -1  16   2       28.80       34.13      4.49 o 
   0  16   2       88.36      102.44      8.33 o 
   1  16   2      884.45      875.59     15.08 o 
   2  16   2      189.61      190.67      7.38 o 
   3  16   2       57.41       60.39      5.25 o 
   4  16   2      585.64      559.21     11.99 o 
   5  16   2      459.86      419.20     37.53 o 
   6  16   2        0.61       -1.07      5.13 o 
  -6  17   2        8.72       12.12      7.75 o 
  -5  17   2       48.18       62.98      6.93 o 
  -4  17   2      670.62      687.30     15.75 o 
  -3  17   2       58.75       53.26      5.33 o 
  -2  17   2        0.30        2.97      4.37 o 
  -1  17   2      531.47      543.09     20.04 o 
   0  17   2       98.29      105.56      6.07 o 
   1  17   2      254.40      189.59     40.21 o 
   2  17   2       80.62       77.39      9.98 o 
   3  17   2       79.78       90.05      6.89 o 
   4  17   2       19.83       17.52      4.98 o 
   5  17   2        2.30        4.66      5.22 o 
  -5  18   2      125.09      105.54      7.13 o 
  -4  18   2       13.33       11.08      5.36 o 
  -3  18   2      350.52      366.98     10.38 o 
  -2  18   2      175.18      168.78      7.43 o 
  -1  18   2       38.62       46.40      7.59 o 
   0  18   2      106.03      111.40      6.50 o 
   1  18   2     1533.07     1567.29     23.71 o 
   2  18   2       64.54       61.43      5.91 o 
   3  18   2        1.60        4.50      4.99 o 
   4  18   2      317.57      335.77     15.30 o 
  -4  19   2       12.34        5.57      5.62 o 
  -3  19   2       23.08       19.05      5.71 o 
  -2  19   2        6.72       13.72      5.39 o 
  -1  19   2     1218.65     1300.02     21.14 o 
   0  19   2      134.61      135.54      7.29 o 
   1  19   2        9.23       14.72      5.37 o 
   2  19   2        9.35       13.35      5.31 o 
   3  19   2      849.85      855.44     16.48 o 
  -2  20   2       45.09       33.10      6.24 o 
  -1  20   2       22.87       18.72      5.89 o 
   0  20   2       85.07       91.24      7.06 o 
   1  20   2      563.30      551.12     15.63 o 
 -11   0   3       43.38       40.00      9.40 o 
  -9   0   3     2104.89     2144.96     42.15 o 
  -7   0   3       18.50       15.67      4.78 o 
  -5   0   3     5273.08     5087.52     85.53 o 
  -3   0   3     2382.29     2189.66     37.69 o 
  -1   0   3      454.93      727.53      7.24 o 
   1   0   3    84605.29    80010.60   2494.44 o 
   3   0   3     3275.28     3316.62     55.26 o 
   5   0   3     5863.82     5814.61     95.76 o 
   7   0   3       72.78       58.73      5.86 o 
   9   0   3       49.79       54.85      7.75 o 
 -11   1   3      364.37      353.27     14.56 o 
 -10   1   3        3.69       -0.93      5.07 o 
  -9   1   3      128.78      114.37      6.09 o 
  -8   1   3       77.46       81.53      6.80 o 
  -7   1   3     1344.33     1416.84     20.21 o 
  -6   1   3       34.22       43.63      3.35 o 
  -5   1   3      203.82      187.76      3.76 o 
  -4   1   3      823.85      782.43     11.23 o 
  -3   1   3     3793.33     3810.49     45.00 o 
  -2   1   3     2449.50     2170.09     24.29 o 
  -1   1   3     1293.65     1178.51      8.83 o 
   0   1   3     2370.73     2449.93     16.11 o 
   1   1   3    34207.87    32562.15    255.79 o 
   2   1   3     3040.97     2994.00     35.17 o 
   3   1   3     2460.93     2419.14     33.90 o 
   4   1   3       18.45       10.29      2.01 o 
   5   1   3       59.80       52.09      3.84 o 
   6   1   3      266.86      299.38      7.84 o 
   7   1   3     3685.05     3338.22    205.67 o 
   8   1   3      170.89      171.17      5.39 o 
   9   1   3      120.76      116.46      6.27 o 
  10   1   3       36.25       35.09      6.31 o 
 -11   2   3       73.95       61.75      6.93 o 
 -10   2   3      130.87      137.24      7.03 o 
  -9   2   3      543.85      571.86     12.04 o 
  -8   2   3      556.41      542.73     10.96 o 
  -7   2   3      279.61      253.56      7.23 o 
  -6   2   3     2117.57     1962.47     25.75 o 
  -5   2   3     4097.04     3986.24     33.01 o 
  -4   2   3     2854.96     2898.54     28.16 o 
  -3   2   3     4255.58     4458.30     36.42 o 
  -2   2   3     4288.75     4357.67     35.48 o 
  -1   2   3     3339.84     3194.79     22.97 o 
   0   2   3    12948.63    12977.29     82.73 o 
   1   2   3     2860.14     2416.85     19.74 o 
   2   2   3     3327.44     3289.21     38.49 o 
   3   2   3     2681.07     2607.89     31.26 o 
   4   2   3     1388.17     1397.85     18.17 o 
   5   2   3     5968.24     5906.67     68.79 o 
   6   2   3      713.85      692.59     11.14 o 
   7   2   3       42.38       46.96      5.90 o 
   8   2   3       32.25       35.45      3.50 o 
   9   2   3      621.57      613.83     17.90 o 
  10   2   3       77.39       85.59     14.15 o 
 -11   3   3       38.79       23.97      6.20 o 
 -10   3   3       23.31       19.98      5.72 o 
  -9   3   3        0.37       -0.05      4.26 o 
  -8   3   3        2.90        5.45      3.76 o 
  -7   3   3      931.76      913.49     14.52 o 
  -6   3   3      113.49      119.73     15.22 o 
  -5   3   3      403.97      388.02      5.69 o 
  -4   3   3     1054.90     1060.78     10.61 o 
  -3   3   3     2195.58     2247.60     18.83 o 
  -2   3   3       50.41       35.90      1.06 o 
  -1   3   3    10712.46    11075.37     78.23 o 
   0   3   3       61.33       84.29      2.15 o 
   1   3   3        9.33        5.85      1.01 o 
   2   3   3     5393.94     5248.45     85.62 o 
   3   3   3      830.54      972.81     19.67 o 
   4   3   3      178.88      192.88      5.98 o 
   5   3   3     1214.63     1296.78     17.50 o 
   6   3   3     1417.90     1416.94     38.60 o 
   7   3   3     1470.09     1416.16     16.25 o 
   8   3   3      116.60      119.24      5.26 o 
   9   3   3        0.45        3.13      6.68 o 
  10   3   3      302.29      301.82     10.00 o 
 -10   4   3      120.66      129.78      7.21 o 
  -9   4   3        4.12        7.97      4.63 o 
  -8   4   3      164.81      181.96     10.68 o 
  -7   4   3       16.21       17.42      5.65 o 
  -6   4   3     6903.22     6982.62    121.95 o 
  -5   4   3     3310.28     3253.37     67.56 o 
  -4   4   3      383.67      434.71      4.77 o 
  -3   4   3     3702.25     3538.81     29.22 o 
  -2   4   3    11714.63    11676.80     82.55 o 
  -1   4   3     1671.87     1748.16     13.03 o 
   0   4   3      973.26      878.07      7.91 o 
   1   4   3      352.31      390.02      6.56 o 
   2   4   3      848.66      810.98      9.06 o 
   3   4   3     2096.06     1903.36     23.65 o 
   4   4   3      157.14      149.68      8.00 o 
   5   4   3     4108.58     3890.30     38.13 o 
   6   4   3      923.77      923.98     11.44 o 
   7   4   3        5.66        1.08      2.70 o 
   8   4   3      295.08      291.80     10.68 o 
   9   4   3      877.58      846.51     30.39 o 
  10   4   3      139.22      152.92      7.72 o 
 -10   5   3      169.88      147.66     10.76 o 
  -9   5   3       14.42        7.52      4.71 o 
  -8   5   3      265.09      262.74      8.13 o 
  -7   5   3     2260.95     2266.18     29.80 o 
  -6   5   3     2256.13     2284.18     29.48 o 
  -5   5   3       11.37       10.86      1.45 o 
  -4   5   3     2061.05     1889.17     16.40 o 
  -3   5   3        2.03       10.54      0.98 o 
  -2   5   3      127.83      135.36      1.99 o 
  -1   5   3        7.79       21.35      1.47 o 
   0   5   3     1126.24     1186.37     12.30 o 
   1   5   3      999.78      970.25     10.17 o 
   2   5   3      362.64      331.79      7.24 o 
   3   5   3     1965.01     2044.87     20.65 o 
   4   5   3     2458.85     2445.14     24.64 o 
   5   5   3      235.00      240.03      6.79 o 
   6   5   3     2815.51     2775.60     29.43 o 
   7   5   3      333.66      301.60      8.47 o 
   8   5   3      242.85      241.73      6.22 o 
   9   5   3       44.64       47.86      5.30 o 
  10   5   3      594.89      598.74     19.14 o 
 -10   6   3      143.50      125.60      7.15 o 
  -9   6   3       89.99      104.39      6.22 o 
  -8   6   3     1331.37     1333.02     19.99 o 
  -7   6   3       88.93       80.50      4.63 o 
  -6   6   3     4023.28     3988.43     48.78 o 
  -5   6   3     1036.51      920.76     18.70 o 
  -4   6   3     1074.69     1020.15      9.64 o 
  -3   6   3       16.02       19.74      1.18 o 
  -2   6   3     5161.74     5299.33     38.11 o 
  -1   6   3     4794.90     5044.38     40.51 o 
   0   6   3       27.46       28.69      3.38 o 
   1   6   3     1368.71     1514.44     11.75 o 
   2   6   3     3919.85     3894.03     37.33 o 
   3   6   3      305.93      353.03      5.30 o 
   4   6   3     1713.81     1791.84     18.76 o 
   5   6   3       77.56       82.36      5.43 o 
   6   6   3      499.86      510.98     15.75 o 
   7   6   3      109.57      104.96      4.12 o 
   8   6   3      471.72      486.49      8.56 o 
   9   6   3       65.83       72.24      5.82 o 
  10   6   3        4.36        7.92      8.41 o 
 -10   7   3      159.50      161.53      7.76 o 
  -9   7   3      502.05      483.18     11.24 o 
  -8   7   3      931.21      878.08     14.93 o 
  -7   7   3      407.79      452.52     11.18 o 
  -6   7   3      723.42      751.27     12.27 o 
  -5   7   3       50.64       44.75      2.07 o 
  -4   7   3    10320.87     9894.36     70.57 o 
  -3   7   3     2638.57     2754.75     20.57 o 
  -2   7   3      341.93      324.06      3.50 o 
  -1   7   3     4579.44     4512.58     49.22 o 
   0   7   3     2834.64     2807.77     23.32 o 
   1   7   3       39.94       35.99      1.73 o 
   2   7   3      406.93      389.92      4.75 o 
   3   7   3      630.17      660.66      8.22 o 
   4   7   3     3413.05     3419.68     33.78 o 
   5   7   3     1311.84     1297.48     12.74 o 
   6   7   3     1819.30     1878.68     20.43 o 
   7   7   3       41.81       35.06      3.43 o 
   8   7   3      494.37      502.45      8.79 o 
   9   7   3      303.83      322.81      9.56 o 
 -10   8   3       38.34       27.26      5.88 o 
  -9   8   3      178.16      182.60      7.55 o 
  -8   8   3        3.45        3.96      4.38 o 
  -7   8   3       26.41       23.90      4.04 o 
  -6   8   3       56.29       75.88      4.21 o 
  -5   8   3      574.43      553.16      5.82 o 
  -4   8   3        3.59        3.01      1.41 o 
  -3   8   3     2075.06     2090.67     16.05 o 
  -2   8   3     1640.39     1668.95     12.97 o 
  -1   8   3      245.09      234.36      7.94 o 
   0   8   3      410.99      471.22      5.50 o 
   1   8   3       38.56       32.56      1.79 o 
   2   8   3      973.37      899.36     16.16 o 
   3   8   3      852.35      866.88     10.26 o 
   4   8   3      359.27      363.97      6.73 o 
   5   8   3      428.41      422.05      6.98 o 
   6   8   3     2324.10     2355.58     26.90 o 
   7   8   3       67.25       57.42      3.81 o 
   8   8   3      524.71      539.76     11.18 o 
   9   8   3       50.62       42.33      5.65 o 
  -9   9   3        1.22        5.03      7.75 o 
  -8   9   3      127.12      137.17      9.57 o 
  -7   9   3        9.63        9.17      3.98 o 
  -6   9   3      303.86      330.19      5.72 o 
  -5   9   3       97.56       92.99      2.72 o 
  -4   9   3     2398.05     2328.35     20.20 o 
  -3   9   3        6.32       10.25      1.64 o 
  -2   9   3      273.80      246.11      4.13 o 
  -1   9   3      713.18      638.15      6.81 o 
   0   9   3     2374.09     2329.32     19.92 o 
   1   9   3       14.12        6.84      1.48 o 
   2   9   3     1972.94     2033.58     18.00 o 
   3   9   3     1978.12     2043.64     27.77 o 
   4   9   3     2104.50     2168.28     26.22 o 
   5   9   3        0.08       -0.81      2.46 o 
   6   9   3      809.72      783.47      9.34 o 
   7   9   3       30.13       30.16      3.66 o 
   8   9   3      479.09      474.13      8.85 o 
   9   9   3       82.55       83.31      6.59 o 
  -9  10   3      346.76      340.98     15.18 o 
  -8  10   3       73.22       77.37      8.33 o 
  -7  10   3      144.86      144.58      5.99 o 
  -6  10   3     2299.93     2292.49     23.82 o 
  -5  10   3      174.29      190.25      4.27 o 
  -4  10   3       63.68       46.17      2.39 o 
  -3  10   3       27.61       30.61      2.04 o 
  -2  10   3     3114.13     3174.88     26.68 o 
  -1  10   3      993.08      965.20      9.49 o 
   0  10   3      481.35      523.80      7.02 o 
   1  10   3        3.74        6.53      1.62 o 
   2  10   3      793.60      855.77     10.46 o 
   3  10   3     2042.46     2008.19     26.10 o 
   4  10   3      506.44      494.93     18.13 o 
   5  10   3      361.26      348.70      6.77 o 
   6  10   3      338.45      341.76      8.95 o 
   7  10   3        8.77        4.58      3.31 o 
   8  10   3       93.52       84.98      4.82 o 
   9  10   3      117.85      115.33      7.26 o 
  -9  11   3       27.47       26.97      8.99 o 
  -8  11   3       77.14       74.34      5.81 o 
  -7  11   3     1688.82     1672.09     23.34 o 
  -6  11   3      424.17      389.29      7.24 o 
  -5  11   3     1350.19     1459.22     14.07 o 
  -4  11   3       80.65       75.54      2.80 o 
  -3  11   3     4079.52     4016.27     33.48 o 
  -2  11   3      235.88      216.67      4.02 o 
  -1  11   3      284.03      321.63      6.06 o 
   0  11   3      278.63      287.77      4.51 o 
   1  11   3      536.25      587.78      6.86 o 
   2  11   3      259.73      270.76      5.36 o 
   3  11   3     2133.37     2166.33     28.17 o 
   4  11   3     1868.49     1770.74     24.00 o 
   5  11   3      113.96      113.14      5.36 o 
   6  11   3      333.71      384.50     33.53 o 
   7  11   3      399.74      398.86      9.89 o 
   8  11   3       77.99       81.93      6.06 o 
  -8  12   3      130.08      129.24      7.00 o 
  -7  12   3       26.68       25.43      5.25 o 
  -6  12   3      757.65      770.57     10.73 o 
  -5  12   3      470.18      512.82      7.05 o 
  -4  12   3      447.51      484.81      8.13 o 
  -3  12   3      179.42      198.31      4.19 o 
  -2  12   3      405.52      393.92      5.57 o 
  -1  12   3      318.81      324.14      4.99 o 
   0  12   3       99.90       95.96      2.90 o 
   1  12   3     1728.62     1700.58     15.66 o 
   2  12   3      129.58      148.92      4.37 o 
   3  12   3      632.30      587.71     10.87 o 
   4  12   3      117.08      103.67      5.13 o 
   5  12   3     1238.42     1256.20     37.82 o 
   6  12   3        0.31        0.32      4.02 o 
   7  12   3       17.51       18.85      4.90 o 
   8  12   3        6.65        7.61      5.10 o 
  -8  13   3        0.65       -1.28      5.79 o 
  -7  13   3     1062.01     1187.88     18.63 o 
  -6  13   3      229.86      231.02      6.56 o 
  -5  13   3      116.52      124.68      3.93 o 
  -4  13   3      150.65      171.92      4.45 o 
  -3  13   3     2843.63     2916.23     25.33 o 
  -2  13   3       56.47       57.49      3.06 o 
  -1  13   3     2599.95     2601.48     22.75 o 
   0  13   3      104.03      106.64      3.73 o 
   1  13   3        3.19        5.21      2.08 o 
   2  13   3      711.53      675.17     15.22 o 
   3  13   3     1923.92     1840.64     25.17 o 
   4  13   3       54.60       47.28      4.46 o 
   5  13   3       84.89       81.04     12.33 o 
   6  13   3       63.74       60.82      5.37 o 
   7  13   3      978.60     1001.39     17.15 o 
   8  13   3       25.53       17.26      9.24 o 
  -8  14   3        0.01        6.68      9.90 o 
  -7  14   3       50.03       60.90      6.52 o 
  -6  14   3       15.93       20.33      3.95 o 
  -5  14   3     1244.60     1220.19     12.86 o 
  -4  14   3       65.54       52.81      3.19 o 
  -3  14   3     1888.11     1880.27     33.68 o 
  -2  14   3       29.85       30.47      2.70 o 
  -1  14   3        9.02       12.47      2.44 o 
   0  14   3       24.76       23.88      2.54 o 
   1  14   3       23.65       19.22      2.49 o 
   2  14   3        5.03        4.97      2.85 o 
   3  14   3      111.33      114.02      5.48 o 
   4  14   3        4.97        7.34      4.02 o 
   5  14   3      853.07      847.33     14.90 o 
   6  14   3       12.36       11.58      4.78 o 
   7  14   3       15.35       12.00      5.39 o 
  -7  15   3      608.39      621.67     19.63 o 
  -6  15   3       19.67       10.00      4.96 o 
  -5  15   3       70.48       86.87      4.70 o 
  -4  15   3      380.84      375.37      7.32 o 
  -3  15   3      670.67      709.41     10.08 o 
  -2  15   3        1.81       -0.81      2.84 o 
  -1  15   3      100.38       93.62      4.01 o 
   0  15   3       46.96       53.09      4.58 o 
   1  15   3      942.10      875.00     14.75 o 
   2  15   3       23.06       21.85      4.17 o 
   3  15   3      317.61      284.35      9.28 o 
   4  15   3      561.48      563.65     11.84 o 
   5  15   3      154.72      139.65      6.76 o 
   6  15   3        0.30        2.54      4.96 o 
   7  15   3      737.14      750.34     15.28 o 
  -6  16   3      159.20      167.11     10.39 o 
  -5  16   3      713.68      721.55     13.70 o 
  -4  16   3       34.10       25.52      4.78 o 
  -3  16   3       29.95       27.10      5.53 o 
  -2  16   3       15.77       21.47      4.65 o 
  -1  16   3      442.13      471.08      8.14 o 
   0  16   3      142.96      133.61      4.74 o 
   1  16   3      942.65      956.04     16.07 o 
   2  16   3      133.22      153.21      6.80 o 
   3  16   3      309.00      271.78     13.44 o 
   4  16   3      121.51      156.37      7.00 o 
   5  16   3      287.03      288.14      9.51 o 
   6  16   3       93.12       94.47      6.94 o 
  -6  17   3       75.06       90.98      9.40 o 
  -5  17   3       26.89       31.56      5.59 o 
  -4  17   3      661.96      656.16     35.06 o 
  -3  17   3      498.51      450.63     10.73 o 
  -2  17   3       37.57       31.41      4.93 o 
  -1  17   3      351.95      334.60     18.76 o 
   0  17   3      941.34      925.66     16.18 o 
   1  17   3      449.50      408.55     10.32 o 
   2  17   3      145.19      142.99      6.82 o 
   3  17   3      536.80      574.04     12.45 o 
   4  17   3      374.86      383.96     10.64 o 
   5  17   3       85.52       86.96      9.11 o 
  -5  18   3      103.41       99.31      9.82 o 
  -4  18   3        1.87        1.11      5.16 o 
  -3  18   3        0.91        4.31      4.90 o 
  -2  18   3      942.92      980.72     18.23 o 
  -1  18   3       20.75       24.30      5.10 o 
   0  18   3      509.68      552.48     12.42 o 
   1  18   3       10.96       15.58      5.07 o 
   2  18   3     1223.80     1226.48     27.47 o 
   3  18   3       30.24       28.87      5.57 o 
   4  18   3      157.40      163.48      8.83 o 
  -3  19   3       31.79       35.07      5.98 o 
  -2  19   3        3.24        4.70      5.25 o 
  -1  19   3        0.72        0.06      5.07 o 
   0  19   3      557.64      560.87     12.83 o 
   1  19   3        0.97        4.84      5.28 o 
   2  19   3       17.71       18.41      7.09 o 
   3  19   3       36.20       32.30      6.12 o 
  -1  20   3        9.68        0.11      5.63 o 
   0  20   3       44.86       40.45      6.24 o 
 -10   0   4       46.39       53.86      8.33 o 
  -8   0   4     1257.78     1299.59     27.71 o 
  -6   0   4     1748.93     1575.66     30.27 o 
  -4   0   4     6201.65     6448.24    106.73 o 
  -2   0   4     1066.12     1165.75     14.23 o 
   0   0   4     1715.06     1659.09     17.68 o 
   2   0   4    27131.43    27218.16    432.37 o 
   4   0   4      558.48      646.91     14.27 o 
   6   0   4     7611.34     7419.72    122.16 o 
   8   0   4       85.58       88.34      7.34 o 
  10   0   4      358.84      392.12     15.67 o 
 -11   1   4        0.92       -3.52      5.95 o 
 -10   1   4     1157.15     1167.47     19.60 o 
  -9   1   4        1.25        1.53      4.40 o 
  -8   1   4      103.73      103.68      5.42 o 
  -7   1   4       27.46       36.94      3.81 o 
  -6   1   4     3957.94     3768.90     46.25 o 
  -5   1   4       35.00       39.68      2.80 o 
  -4   1   4     3751.12     3788.47     45.35 o 
  -3   1   4      302.60      276.12      5.25 o 
  -2   1   4      217.12      247.19      2.50 o 
  -1   1   4       21.10       18.70      1.28 o 
   0   1   4     9645.40    10047.24     64.15 o 
   1   1   4     1995.50     2012.26     15.03 o 
   2   1   4        0.18        2.27      4.00 o 
   3   1   4     4819.68     4807.24     56.05 o 
   4   1   4     3805.64     3678.10     43.89 o 
   5   1   4        5.42        6.43      2.51 o 
   6   1   4       59.52       53.59      6.60 o 
   7   1   4      770.67      779.67     12.92 o 
   8   1   4       10.34       12.14      3.99 o 
   9   1   4        0.01       -1.79      3.62 o 
  10   1   4       74.44       74.39      9.69 o 
 -10   2   4       34.77       32.54      5.77 o 
  -9   2   4      257.80      238.21      8.33 o 
  -8   2   4      259.51      216.89      7.40 o 
  -7   2   4      203.12      201.07      6.61 o 
  -6   2   4     1776.28     1912.77     25.28 o 
  -5   2   4      434.34      417.33      7.70 o 
  -4   2   4      441.67      414.52      5.28 o 
  -3   2   4     3867.23     3829.84     36.55 o 
  -2   2   4     2380.78     2237.39     16.48 o 
  -1   2   4     1659.31     1600.72     10.81 o 
   0   2   4        9.50       15.32      1.77 o 
   1   2   4      595.01      570.69      5.62 o 
   2   2   4     8421.64     8464.73     79.21 o 
   4   2   4      102.20       57.32     12.41 o 
   5   2   4      684.45      718.26     11.37 o 
   6   2   4     2757.76     2621.25     40.29 o 
   7   2   4        0.20        1.58      3.32 o 
   8   2   4      149.58      139.24      5.02 o 
   9   2   4        1.96        4.32      3.76 o 
  10   2   4      214.78      205.65      8.95 o 
 -10   3   4      207.60      203.15      8.77 o 
  -9   3   4       17.78       12.63      5.61 o 
  -8   3   4       61.19       51.85      4.78 o 
  -7   3   4      720.79      756.69     12.99 o 
  -6   3   4     3311.76     3268.37     61.57 o 
  -5   3   4      158.64      191.50      5.29 o 
  -4   3   4     3060.22     3241.42     31.94 o 
  -3   3   4     4058.08     4280.25     35.06 o 
  -2   3   4     1008.43      947.30     14.56 o 
  -1   3   4      169.95      157.81      2.53 o 
   0   3   4     3409.31     3536.26     23.07 o 
   1   3   4     1040.90     1085.89     11.15 o 
   2   3   4      823.60      818.74      9.27 o 
   3   3   4     6995.29     6894.50    134.78 o 
   4   3   4     2779.84     2995.01     36.39 o 
   5   3   4      210.04      198.89     12.78 o 
   6   3   4      743.17      800.97     12.80 o 
   7   3   4     1267.19     1234.22     17.93 o 
   8   3   4      729.92      706.01     10.46 o 
   9   3   4       44.54       48.73      4.39 o 
  10   3   4      127.49      101.54     10.06 o 
 -10   4   4       37.28       46.91      5.95 o 
  -9   4   4      439.86      455.96     10.75 o 
  -8   4   4      542.64      517.07     13.53 o 
  -7   4   4      290.44      259.22      8.70 o 
  -6   4   4      232.15      206.26      8.25 o 
  -5   4   4     2473.95     2424.42     49.61 o 
  -4   4   4     1395.46     1402.70     12.40 o 
  -3   4   4      422.68      509.08      4.68 o 
  -2   4   4     1969.85     1945.70     14.58 o 
  -1   4   4     1548.98     1619.63     12.28 o 
   0   4   4      360.64      491.14      4.17 o 
   1   4   4     3413.42     3301.88     27.02 o 
   2   4   4     2652.77     2486.22     30.09 o 
   3   4   4     3114.31     3021.27     36.39 o 
   4   4   4      419.62      410.98      9.44 o 
   5   4   4      873.08      863.40     13.15 o 
   6   4   4     1294.44     1226.50     20.29 o 
   7   4   4      249.24      228.35      8.43 o 
   8   4   4      136.11      129.02      4.85 o 
   9   4   4      655.23      643.46     10.46 o 
  10   4   4       60.88       69.45      9.65 o 
 -10   5   4       90.89       72.42      6.33 o 
  -9   5   4      181.86      180.41     14.35 o 
  -8   5   4      375.02      382.54      9.47 o 
  -7   5   4     3264.64     3136.45     39.80 o 
  -6   5   4     1029.60      997.07     17.28 o 
  -5   5   4      212.71      216.72      5.30 o 
  -4   5   4      214.97      203.38      3.13 o 
  -3   5   4     6685.75     6690.38     54.43 o 
  -2   5   4      724.13      645.84      5.92 o 
  -1   5   4     1439.35     1571.17     12.04 o 
   0   5   4     3355.86     3451.50     32.40 o 
   1   5   4     5887.54     5733.35     46.03 o 
   2   5   4      108.77      105.88      5.22 o 
   3   5   4      686.13      660.60     10.24 o 
   4   5   4     2132.53     2173.73     80.67 o 
   5   5   4     1881.38     1788.14     23.53 o 
   6   5   4      287.06      263.45      6.16 o 
   7   5   4      475.00      486.51      8.16 o 
   8   5   4       75.28       69.98      4.23 o 
   9   5   4        6.90        4.80      3.93 o 
  10   5   4       10.91       11.14      8.25 o 
 -10   6   4        1.88        3.37      5.48 o 
  -9   6   4      665.17      625.30     12.81 o 
  -8   6   4        0.13        0.90      4.16 o 
  -7   6   4      411.89      401.59      8.90 o 
  -6   6   4      202.64      216.85      6.35 o 
  -5   6   4     9350.06     9744.33    107.57 o 
  -4   6   4      420.45      407.09      4.38 o 
  -3   6   4      342.51      327.63      3.67 o 
  -2   6   4      293.14      293.70      3.24 o 
  -1   6   4      146.96      145.85      2.66 o 
   0   6   4     1876.28     2132.26     18.10 o 
   1   6   4      866.40      940.94      8.96 o 
   2   6   4     3051.24     3208.12     31.52 o 
   3   6   4     1727.54     1821.57     23.33 o 
   4   6   4      517.06      565.27      7.72 o 
   5   6   4     3776.54     3742.49     37.18 o 
   6   6   4       40.78       44.38      3.25 o 
   7   6   4      192.42      204.19     12.08 o 
   8   6   4       24.06       22.96      3.69 o 
   9   6   4      333.34      329.04      7.89 o 
 -10   7   4        6.77        2.02      5.66 o 
  -9   7   4      386.93      409.05     12.45 o 
  -8   7   4      648.61      502.37     80.71 o 
  -7   7   4      628.34      631.65     25.36 o 
  -6   7   4      256.02      290.04      7.21 o 
  -5   7   4       24.65       24.02      1.98 o 
  -4   7   4      184.68      192.34      5.61 o 
  -3   7   4      999.79      998.40     15.16 o 
  -2   7   4      440.92      473.63      5.20 o 
  -1   7   4        4.46        1.48      1.20 o 
   0   7   4      157.37      215.45      5.05 o 
   1   7   4     6841.43     6718.74     53.90 o 
   2   7   4       21.72       13.32      1.81 o 
   3   7   4     1260.42     1270.56     13.93 o 
   4   7   4     1875.46     1983.71     22.78 o 
   5   7   4      910.47      769.82     10.09 o 
   6   7   4      334.71      331.01      6.44 o 
   7   7   4     1693.69     1740.49     19.75 o 
   8   7   4       18.86       12.99      3.63 o 
   9   7   4       35.50       43.76      6.08 o 
 -10   8   4       48.42       41.41      9.16 o 
  -9   8   4      875.50      867.80     23.26 o 
  -8   8   4      450.20      433.51     10.39 o 
  -7   8   4        0.71        5.60      3.82 o 
  -6   8   4      127.35      128.99      4.44 o 
  -5   8   4     1157.29     1153.55     11.27 o 
  -4   8   4        4.21        8.09      2.20 o 
  -3   8   4      526.99      522.44      5.98 o 
  -2   8   4     1060.36     1045.52     10.00 o 
  -1   8   4     1038.61     1055.08     10.01 o 
   0   8   4      197.74      219.66      3.57 o 
   1   8   4     2147.77     2314.72     19.92 o 
   2   8   4      369.25      320.60      4.42 o 
   3   8   4     1554.73     1464.68     15.84 o 
   4   8   4       18.22       23.74      2.49 o 
   5   8   4     2166.86     2131.22     22.65 o 
   6   8   4       11.79       11.67      2.94 o 
   7   8   4        3.56        2.10      3.27 o 
   8   8   4        6.00        8.29      3.79 o 
   9   8   4      202.81      199.85      8.55 o 
  -9   9   4       88.47       94.36      9.90 o 
  -8   9   4      344.15      343.37     14.10 o 
  -7   9   4     1236.03     1269.15     18.72 o 
  -6   9   4       30.02       31.51      3.96 o 
  -5   9   4        0.15        0.37      2.27 o 
  -4   9   4      994.83     1008.25     10.05 o 
  -3   9   4     1650.45     1692.29     15.17 o 
  -2   9   4      279.09      298.68      4.33 o 
  -1   9   4       13.30       22.27      3.43 o 
   0   9   4      719.53      706.03     10.33 o 
   1   9   4      583.65      587.14      6.66 o 
   2   9   4      321.02      341.67      6.66 o 
   3   9   4     2351.21     2308.19     41.74 o 
   4   9   4      473.74      451.82      7.15 o 
   5   9   4      848.00      932.57     15.39 o 
   6   9   4       51.49       54.60      3.70 o 
   7   9   4      808.40      782.97     17.60 o 
   8   9   4      535.18      532.95     12.69 o 
   9   9   4       71.21       69.47      6.42 o 
  -9  10   4        6.11       11.38      7.75 o 
  -8  10   4      446.30      482.02     11.26 o 
  -7  10   4      751.76      796.06     13.94 o 
  -6  10   4      545.96      546.51     33.49 o 
  -5  10   4      104.07       88.56      6.27 o 
  -4  10   4       61.52       81.93      2.76 o 
  -3  10   4      162.94      157.95      4.38 o 
  -2  10   4     2813.14     2771.73     23.66 o 
  -1  10   4     1189.36     1182.34     12.98 o 
   0  10   4     1293.01     1289.67     15.00 o 
   1  10   4      868.80      824.06      8.68 o 
   2  10   4     1674.08     1705.07     18.44 o 
   3  10   4     1557.37     1606.05     21.90 o 
   4  10   4        3.39        5.03      3.21 o 
   5  10   4      675.85      707.03     21.45 o 
   6  10   4       14.76       22.34      4.11 o 
   7  10   4       23.72       22.00      4.52 o 
   8  10   4        3.36        7.09      4.84 o 
  -9  11   4       13.51       16.89      6.04 o 
  -8  11   4       19.85       13.74      5.41 o 
  -7  11   4      753.32      746.80     20.37 o 
  -6  11   4      442.27      454.63     10.00 o 
  -5  11   4      230.16      240.04      5.70 o 
  -4  11   4      142.35      151.01      3.89 o 
  -3  11   4      402.99      418.54      5.71 o 
  -2  11   4      875.97      847.34      8.98 o 
  -1  11   4      592.09      612.51      7.07 o 
   0  11   4     1617.51     1584.84     14.65 o 
   1  11   4       14.74       10.53      1.95 o 
   2  11   4      636.42      667.87      9.19 o 
   3  11   4     1702.69     1702.73     23.18 o 
   4  11   4     2419.84     2302.69     30.24 o 
   5  11   4      596.11      578.83     11.26 o 
   6  11   4      484.06      481.04     10.61 o 
   7  11   4       13.47       11.40      6.10 o 
   8  11   4      156.65      156.79      7.26 o 
  -8  12   4      806.43      879.16     16.08 o 
  -7  12   4        3.44       -0.01      4.43 o 
  -6  12   4      462.38      503.18     19.09 o 
  -5  12   4      672.23      758.27     10.48 o 
  -4  12   4      464.59      448.73      6.41 o 
  -3  12   4      482.66      470.60      6.34 o 
  -2  12   4     1902.76     1973.87     24.19 o 
  -1  12   4       75.38       84.74      2.96 o 
   0  12   4       32.05       30.83      2.34 o 
   1  12   4       94.20       95.72      3.09 o 
   2  12   4      544.10      582.61      8.65 o 
   3  12   4      534.99      545.49     10.61 o 
   4  12   4       71.84       57.65      6.72 o 
   5  12   4       74.89       68.07      5.40 o 
   6  12   4      648.29      641.62     12.66 o 
   7  12   4      204.43      204.85     12.04 o 
   8  12   4       79.50       86.69      6.53 o 
  -8  13   4        0.52        8.39      5.90 o 
  -7  13   4        2.58        6.80      5.27 o 
  -6  13   4     1573.74     1662.90     23.35 o 
  -5  13   4      324.11      320.69      6.74 o 
  -4  13   4      943.95      927.45     10.27 o 
  -3  13   4       99.16       92.12      3.29 o 
  -2  13   4      322.89      326.14     16.55 o 
  -1  13   4     1537.93     1449.38     13.99 o 
   0  13   4      378.28      370.73      5.74 o 
   1  13   4        7.39        7.24      2.20 o 
   2  13   4      277.22      261.40      5.97 o 
   3  13   4        0.02       -1.10      3.38 o 
   4  13   4     2462.27     2431.76     44.00 o 
   5  13   4        3.15        4.50      4.20 o 
   6  13   4       26.89       24.19      4.84 o 
   7  13   4        1.27        7.45      5.01 o 
  -7  14   4        0.23        0.15      5.17 o 
  -6  14   4      584.11      588.64     12.38 o 
  -5  14   4        4.46        1.22      3.42 o 
  -4  14   4        3.81        1.49      2.76 o 
  -3  14   4     1477.76     1467.91     14.48 o 
  -2  14   4      769.77      765.92      9.32 o 
  -1  14   4     1277.25     1217.73     12.41 o 
   0  14   4       60.90       53.95      2.99 o 
   1  14   4       37.71       39.44      2.92 o 
   2  14   4      760.22      716.60     12.76 o 
   3  14   4       64.35       79.69      5.16 o 
   4  14   4       92.14       76.29      5.90 o 
   5  14   4        0.52        7.54      4.58 o 
   6  14   4      875.46      917.27     20.21 o 
   7  14   4       10.87       13.70      5.65 o 
  -7  15   4      117.15      110.19      7.47 o 
  -6  15   4      500.29      505.58     11.96 o 
  -5  15   4       16.00       13.96      3.82 o 
  -4  15   4      433.47      435.90      7.01 o 
  -3  15   4       73.33       71.80      3.46 o 
  -2  15   4      934.43      980.86     10.85 o 
  -1  15   4        1.81        2.60      2.56 o 
   0  15   4      189.88      207.42      4.90 o 
   1  15   4       34.39       27.76      2.89 o 
   2  15   4       52.73       41.73      3.79 o 
   3  15   4        4.41        6.39      4.17 o 
   4  15   4      243.76      229.94      8.31 o 
   5  15   4      169.13      152.90      8.74 o 
   6  15   4      304.28      318.25     10.09 o 
  -5  16   4      143.50      142.01      7.22 o 
  -4  16   4      569.58      565.38      9.37 o 
  -3  16   4      283.68      271.00      6.64 o 
  -2  16   4      278.66      261.83      6.43 o 
  -1  16   4      529.91      509.69     11.99 o 
   0  16   4       31.51       24.61      3.56 o 
   1  16   4        2.31        4.44      4.11 o 
   2  16   4     1181.55     1135.52     27.76 o 
   3  16   4       73.81       89.86      5.95 o 
   4  16   4       13.72        8.88      4.87 o 
   5  16   4        7.93        2.43      5.10 o 
   6  16   4      327.14      321.15     10.61 o 
  -5  17   4       12.69       18.15      7.59 o 
  -4  17   4      108.23      107.51      6.44 o 
  -3  17   4      669.04      655.98     13.12 o 
  -2  17   4      355.27      323.98      7.32 o 
  -1  17   4      174.26      174.28      5.94 o 
   0  17   4      655.77      651.20     10.24 o 
   1  17   4     1114.19     1077.68     34.77 o 
   2  17   4        0.07        0.97      4.52 o 
   3  17   4      357.28      370.58     10.29 o 
   4  17   4      348.36      373.78     10.70 o 
   5  17   4       56.28       62.83      6.65 o 
  -4  18   4       69.46       57.07      6.09 o 
  -3  18   4       97.80      106.65      6.62 o 
  -2  18   4        1.11        2.98      4.81 o 
  -1  18   4       18.92       14.20      4.93 o 
   0  18   4       50.22       48.49      5.71 o 
   1  18   4       65.21       71.21      6.68 o 
   2  18   4      192.02      176.21      7.82 o 
   3  18   4      539.34      589.79     23.38 o 
   4  18   4       12.14        6.81      5.63 o 
  -3  19   4      235.07      219.70     10.10 o 
  -2  19   4        0.11       -1.89      5.24 o 
  -1  19   4       68.16       61.21      7.01 o 
   0  19   4       30.35       32.34      5.92 o 
   1  19   4      620.86      632.40     14.02 o 
   2  19   4       20.23       19.26      5.68 o 
  -9   0   5     1476.95     1521.89     32.50 o 
  -7   0   5      279.18      302.63     11.14 o 
  -5   0   5      811.09      701.68     15.92 o 
  -3   0   5     2372.64     2538.91     30.03 o 
  -1   0   5     5140.84     5892.22     53.79 o 
   1   0   5      648.79      672.18      7.46 o 
   3   0   5    13863.07    14204.15    227.98 o 
   5   0   5      931.31      901.04     19.47 o 
   7   0   5      362.94      356.32     11.96 o 
   9   0   5       33.59       33.98      7.26 o 
 -10   1   5      517.49      511.85     19.80 o 
  -9   1   5     1196.23     1244.18     19.92 o 
  -8   1   5       66.77       65.93      5.04 o 
  -7   1   5       99.57       96.20      4.84 o 
  -6   1   5       17.66       17.13      3.06 o 
  -5   1   5      408.34      392.02     13.16 o 
  -4   1   5      532.45      608.08     19.22 o 
  -3   1   5      681.91      762.24      8.35 o 
  -2   1   5      895.52      919.73      6.68 o 
  -1   1   5      250.21      267.68      2.59 o 
   0   1   5      384.78      305.38      2.85 o 
   1   1   5    15195.14    15265.95     97.29 o 
   2   1   5     1674.33     1561.65     16.19 o 
   3   1   5     4679.99     4767.58     55.99 o 
   4   1   5      272.05      250.55      6.12 o 
   5   1   5     3688.29     3527.03     48.13 o 
   6   1   5      102.00       95.69      5.90 o 
   7   1   5      198.47      211.65      7.06 o 
   8   1   5        0.49       -3.51      4.02 o 
   9   1   5       34.07       33.06      5.16 o 
  10   1   5       16.65       14.68      8.08 o 
 -10   2   5       53.06       61.10      6.30 o 
  -9   2   5      201.72      193.88      8.28 o 
  -8   2   5     1062.78      996.30     16.33 o 
  -7   2   5      284.00      258.19      7.37 o 
  -6   2   5      233.65      261.24      6.82 o 
  -5   2   5     1586.54     1624.96     21.61 o 
  -4   2   5     1121.65     1102.45     23.90 o 
  -3   2   5      181.29      190.57      3.15 o 
  -2   2   5     4044.15     4200.67     30.36 o 
  -1   2   5     2630.34     2672.34     17.72 o 
   0   2   5      264.71      283.34      2.73 o 
   1   2   5      155.79      159.45      2.35 o 
   2   2   5     1517.97     1557.70     20.50 o 
   4   2   5     3009.85     1907.16     34.81 o 
   5   2   5       69.22       62.92      3.79 o 
   6   2   5      872.03      860.86     13.71 o 
   7   2   5      773.08      767.68     13.15 o 
   8   2   5        0.03       -0.37      4.08 o 
   9   2   5      121.11      125.64      5.43 o 
  10   2   5        9.80        3.96      7.92 o 
 -10   3   5      433.27      461.82     11.83 o 
  -9   3   5     1334.82     1370.27     21.22 o 
  -8   3   5       94.46       90.24      6.31 o 
  -7   3   5      599.77      641.25     11.63 o 
  -6   3   5     1101.70     1070.49     49.49 o 
  -5   3   5     1000.78     1046.55     15.04 o 
  -4   3   5     4892.68     5108.09     49.25 o 
  -3   3   5      536.83      615.90      5.41 o 
  -2   3   5     2064.75     2201.17     18.41 o 
  -1   3   5      989.72     1033.57      7.42 o 
   0   3   5      129.05       94.11      2.57 o 
   1   3   5     6923.97     7172.58     57.16 o 
   2   3   5     7226.17     7483.85     86.03 o 
   3   3   5      189.73      213.49      5.33 o 
   4   3   5      962.67      854.73     12.86 o 
   5   3   5     1013.84      933.96     14.23 o 
   6   3   5       35.44       37.45      5.07 o 
   7   3   5      620.51      618.89     11.52 o 
   8   3   5      297.12      300.60     10.97 o 
   9   3   5        0.98        1.61      3.95 o 
  10   3   5       19.42       26.56      8.66 o 
 -10   4   5        2.13       -0.64      5.48 o 
  -9   4   5      752.19      767.21     14.58 o 
  -8   4   5      109.54      105.44      5.71 o 
  -7   4   5      832.82      842.93     14.64 o 
  -6   4   5       17.27       11.64      3.22 o 
  -5   4   5      251.20      258.32     11.80 o 
  -4   4   5     1118.57     1037.36      8.56 o 
  -3   4   5       87.36       68.36      2.12 o 
  -2   4   5      209.21      240.43      3.21 o 
  -1   4   5     1216.80     1204.03      8.52 o 
   0   4   5     3586.47     3708.88     24.35 o 
   1   4   5      241.16      195.52      3.16 o 
   2   4   5      270.14      309.60      7.20 o 
   3   4   5     1829.71     1767.83     22.77 o 
   4   4   5      363.91      375.14      8.00 o 
   5   4   5      150.68      129.48     10.68 o 
   6   4   5      830.76      847.15     13.76 o 
   7   4   5       30.40       39.48      4.34 o 
   8   4   5        6.55       10.12      3.54 o 
   9   4   5       62.77       62.75      4.90 o 
 -10   5   5      249.16      255.41     10.60 o 
  -9   5   5       43.15       56.25      7.34 o 
  -8   5   5       91.69       93.86      5.39 o 
  -7   5   5      209.29      213.00      7.14 o 
  -6   5   5     4875.70     4810.21     58.23 o 
  -5   5   5      399.78      412.64      7.94 o 
  -4   5   5      946.65     1029.08      8.60 o 
  -3   5   5     3130.28     3302.90     24.37 o 
  -2   5   5     8023.61     8032.17     57.35 o 
  -1   5   5        3.16        3.82      0.88 o 
   0   5   5     5461.96     5603.12     45.08 o 
   1   5   5      742.11      813.38      9.48 o 
   2   5   5       22.86       27.07      6.85 o 
   3   5   5     2937.12     2887.27     35.37 o 
   4   5   5     3082.60     3045.21     37.50 o 
   5   5   5      163.71      167.89      5.86 o 
   6   5   5      306.92      281.35      7.58 o 
   7   5   5      124.46      112.28      4.54 o 
   8   5   5      319.27      314.87     12.35 o 
   9   5   5        8.37       10.74      4.30 o 
 -10   6   5       86.21       94.93      6.86 o 
  -9   6   5       71.84       61.01     10.27 o 
  -8   6   5      908.98      831.44     42.64 o 
  -7   6   5      144.30      117.81      8.87 o 
  -6   6   5      209.58      227.48      6.67 o 
  -5   6   5       49.55       51.95      2.79 o 
  -4   6   5      957.89      961.83      9.63 o 
  -3   6   5      180.00      164.27      2.64 o 
  -2   6   5     4048.90     4136.25     32.83 o 
  -1   6   5      127.94      151.20      1.93 o 
   0   6   5      607.38      613.04      6.56 o 
   1   6   5      358.58      349.60      6.79 o 
   2   6   5     3178.08     3189.77     31.59 o 
   3   6   5      425.21      403.39     14.19 o 
   4   6   5     1014.44      992.54     18.02 o 
   5   6   5     1022.87     1011.08     15.40 o 
   6   6   5     1518.84     1492.97     17.17 o 
   7   6   5       39.99       36.84      3.71 o 
   8   6   5        0.05        1.63      3.54 o 
   9   6   5        9.85        7.46      4.23 o 
 -10   7   5      261.46      235.90     14.27 o 
  -9   7   5       54.19       43.56      5.48 o 
  -8   7   5       29.81       26.88      4.73 o 
  -7   7   5       27.51       22.41      4.06 o 
  -6   7   5     2240.51     2266.31     23.52 o 
  -5   7   5       19.31       20.79      2.45 o 
  -4   7   5        6.85        6.56      1.36 o 
  -3   7   5      104.84       96.55      2.28 o 
  -2   7   5     1070.62     1158.21     10.79 o 
  -1   7   5      128.84      196.00      3.81 o 
   0   7   5     1748.72     1591.56     14.28 o 
   1   7   5      238.79      226.64      3.78 o 
   2   7   5      764.96      747.89      9.40 o 
   3   7   5       98.32      105.65      4.66 o 
   4   7   5     3894.57     3841.60     38.03 o 
   5   7   5        1.14        0.91      2.50 o 
   6   7   5       51.75       58.16      3.60 o 
   7   7   5       37.97       28.54      3.66 o 
   8   7   5      315.47      323.51      7.49 o 
   9   7   5       23.01       25.90      4.52 o 
  -9   8   5       27.61       39.34      8.41 o 
  -8   8   5     1693.46     1702.77     35.80 o 
  -7   8   5      239.96      238.04     17.03 o 
  -6   8   5       38.12       32.99      4.02 o 
  -5   8   5        2.94        4.11      3.13 o 
  -4   8   5      419.53      408.57      6.99 o 
  -3   8   5        4.33        3.43      1.58 o 
  -2   8   5       46.69       48.44      2.40 o 
  -1   8   5      167.49      194.29      3.52 o 
   0   8   5     3846.05     3812.96     36.16 o 
   1   8   5      561.18      576.50      6.62 o 
   2   8   5     3829.97     3957.17     38.92 o 
   3   8   5      407.91      390.71      7.17 o 
   4   8   5      911.93      900.02     11.22 o 
   5   8   5      372.48      379.94     12.55 o 
   6   8   5      425.04      393.51      7.49 o 
   7   8   5       35.46       32.18      3.82 o 
   8   8   5       11.90       12.25      4.02 o 
   9   8   5       21.31       22.85      4.62 o 
  -9   9   5       33.40       40.09      8.91 o 
  -8   9   5        9.48       11.25      4.83 o 
  -7   9   5      571.76      557.96     11.42 o 
  -6   9   5      506.50      516.01     15.51 o 
  -5   9   5      118.93      100.32      3.69 o 
  -4   9   5       98.77      114.18      3.25 o 
  -3   9   5     1346.56     1378.98     12.88 o 
  -2   9   5     2265.30     2212.75     22.04 o 
  -1   9   5      815.79      880.32      9.19 o 
   0   9   5      423.67      408.74      5.38 o 
   1   9   5     4124.40     4099.49     34.11 o 
   2   9   5     2558.41     2637.34     33.16 o 
   3   9   5       13.42       20.20      4.43 o 
   4   9   5     2829.02     2922.51     36.89 o 
   5   9   5      291.57      306.45      7.93 o 
   6   9   5      171.87      157.52     10.19 o 
   7   9   5      184.09      155.39      6.82 o 
   8   9   5       28.33       19.20      4.99 o 
  -9  10   5       62.14       52.46      9.65 o 
  -8  10   5      805.87      806.42     17.90 o 
  -7  10   5       11.52        6.35      4.36 o 
  -6  10   5       41.91       37.05      5.77 o 
  -5  10   5        6.93       12.77      2.83 o 
  -4  10   5       55.60       47.27      2.49 o 
  -3  10   5       74.12       61.28      2.55 o 
  -2  10   5       10.78        8.76      1.83 o 
  -1  10   5      944.69      917.73      9.43 o 
   0  10   5       42.16       39.71      2.21 o 
   1  10   5      368.79      328.13      5.16 o 
   2  10   5     1793.10     1777.34     19.35 o 
   3  10   5     2978.36     2915.08     29.97 o 
   4  10   5      877.16      854.75     14.05 o 
   5  10   5      117.53      132.81      6.02 o 
   6  10   5      546.76      555.63     11.43 o 
   7  10   5      293.48      290.60     17.12 o 
   8  10   5        6.48        2.57      4.92 o 
  -9  11   5       84.82       82.88      7.84 o 
  -8  11   5        4.36       12.97      5.81 o 
  -7  11   5      451.03      496.15     27.18 o 
  -6  11   5      593.34      582.99     12.37 o 
  -5  11   5      732.04      738.15     10.19 o 
  -4  11   5       82.07       71.99      2.94 o 
  -3  11   5      985.12      972.26     11.66 o 
  -2  11   5      479.78      499.74      6.46 o 
  -1  11   5      246.66      258.98      4.56 o 
   0  11   5     2918.71     2891.57     24.98 o 
   1  11   5     3094.54     2978.66     26.50 o 
   2  11   5        3.73        3.90      2.49 o 
   3  11   5      894.91      904.35     11.86 o 
   4  11   5      753.12      744.07     13.57 o 
   5  11   5      201.80      203.21      9.28 o 
   6  11   5      296.53      315.68      8.98 o 
   7  11   5      155.38      168.39     12.21 o 
   8  11   5       27.15       25.30      5.60 o 
  -8  12   5        0.66       -1.19      5.39 o 
  -7  12   5      271.79      310.15      9.66 o 
  -6  12   5      177.32      171.40      7.34 o 
  -5  12   5     1379.03     1386.89     16.20 o 
  -4  12   5       38.45       44.26      2.80 o 
  -3  12   5       50.40       42.39      2.77 o 
  -2  12   5      336.24      349.62      5.58 o 
  -1  12   5     2261.81     2290.83     20.48 o 
   0  12   5       55.31       51.67      4.17 o 
   1  12   5       22.75       23.55      2.47 o 
   2  12   5      444.97      465.05      7.76 o 
   3  12   5     1220.88     1216.69     14.89 o 
   4  12   5      134.89      121.71      7.18 o 
   5  12   5      290.06      263.86      8.34 o 
   6  12   5       57.72       59.34      5.36 o 
   7  12   5       99.64      100.45      6.50 o 
  -8  13   5       34.93       40.49      7.55 o 
  -7  13   5      757.42      802.93     15.10 o 
  -6  13   5        4.39        7.67      4.71 o 
  -5  13   5      414.78      410.86     16.04 o 
  -4  13   5       12.58       12.21      2.69 o 
  -3  13   5       42.03       44.95      2.97 o 
  -2  13   5        1.24        0.56      2.36 o 
  -1  13   5      502.85      473.62      6.59 o 
   0  13   5       48.00       59.16      2.99 o 
   1  13   5      440.35      425.83      6.41 o 
   2  13   5      529.51      527.60     15.08 o 
   3  13   5      249.04      239.48      7.58 o 
   4  13   5       87.73       95.06      5.57 o 
   5  13   5      559.26      526.40     11.49 o 
   6  13   5      252.99      260.10     13.24 o 
   7  13   5      241.41      266.60      9.53 o 
  -7  14   5      795.07      825.48     33.20 o 
  -6  14   5       45.25       50.14      6.02 o 
  -5  14   5     1146.31     1168.52     14.63 o 
  -4  14   5      124.14      127.38      4.96 o 
  -3  14   5      213.66      229.35      5.06 o 
  -2  14   5        3.75        5.90      2.66 o 
  -1  14   5     1793.77     1716.19     19.55 o 
   0  14   5      181.01      159.70      4.53 o 
   1  14   5      273.43      281.56      5.94 o 
   2  14   5       23.99       33.12      3.48 o 
   3  14   5     1257.00     1226.41     26.23 o 
   4  14   5       83.90       62.58      5.39 o 
   5  14   5       87.09       80.06      5.92 o 
   6  14   5       93.15       92.66      6.71 o 
  -7  15   5      118.21      105.02      7.35 o 
  -6  15   5      148.67      174.06      7.94 o 
  -5  15   5        1.56        1.29      4.00 o 
  -4  15   5      158.39      131.63      4.35 o 
  -3  15   5     1070.29     1034.50     11.46 o 
  -2  15   5       18.13       21.02      3.02 o 
  -1  15   5        7.29        5.44      2.81 o 
   0  15   5       33.82       40.27      3.09 o 
   1  15   5      492.25      484.73      7.26 o 
   2  15   5      228.67      231.44      8.13 o 
   3  15   5       20.67       21.53      5.32 o 
   4  15   5       51.36       50.52      5.37 o 
   5  15   5      122.87      115.26      6.79 o 
   6  15   5        0.29       -2.07      5.28 o 
  -6  16   5        2.16        1.51      5.82 o 
  -5  16   5      201.41      224.79      8.42 o 
  -4  16   5      252.67      264.41      7.12 o 
  -3  16   5      251.68      218.27      5.67 o 
  -2  16   5      739.21      735.88      9.34 o 
  -1  16   5      669.39      657.43     10.10 o 
   0  16   5      335.55      307.72      6.06 o 
   1  16   5       18.97       15.70      3.59 o 
   2  16   5      371.36      347.81      9.65 o 
   3  16   5      763.85      766.39     40.09 o 
   4  16   5       83.97       85.53      9.36 o 
   5  16   5      183.25      201.55      9.94 o 
  -5  17   5       18.79        6.43      7.34 o 
  -4  17   5       30.65       44.53      4.75 o 
  -3  17   5      228.06      216.21      8.18 o 
  -2  17   5      353.37      341.60      7.75 o 
  -1  17   5        6.50        0.95      3.65 o 
   0  17   5      149.52      138.54      8.49 o 
   1  17   5      313.41      333.78      9.74 o 
   2  17   5       48.37       55.33      5.71 o 
   3  17   5       18.96        5.82      5.01 o 
   4  17   5      266.51      288.66     10.03 o 
  -4  18   5      106.80      112.18      9.82 o 
  -3  18   5       10.05        6.97      5.07 o 
  -2  18   5        3.96        7.17      3.94 o 
  -1  18   5      170.17      178.45      6.21 o 
   0  18   5      596.29      592.19     10.10 o 
   1  18   5       53.22       67.46      6.08 o 
   2  18   5      520.37      493.68     12.19 o 
   3  18   5       97.37       80.06      9.82 o 
  -2  19   5       66.50       59.78      6.36 o 
  -1  19   5        8.44       16.95      5.63 o 
   0  19   5       85.88       73.64      6.70 o 
   1  19   5       53.96       49.46      6.38 o 
 -10   0   6      585.08      559.89     18.48 o 
  -8   0   6     3616.60     3477.55     62.85 o 
  -6   0   6     1599.53     1307.35     26.48 o 
  -4   0   6      793.41      804.12     16.91 o 
  -2   0   6      168.24      160.40      4.17 o 
   0   0   6     3692.65     3990.55     37.09 o 
   2   0   6    11179.93    11234.86    181.13 o 
   4   0   6      733.54      659.78     15.42 o 
   6   0   6      470.10      458.77     13.61 o 
   8   0   6      253.35      272.77     12.29 o 
 -10   1   6      140.34      150.18     22.60 o 
  -9   1   6      174.77      154.65      8.17 o 
  -8   1   6      360.81      385.45     12.62 o 
  -7   1   6       13.95       13.28      3.64 o 
  -6   1   6      187.35      212.01      6.36 o 
  -5   1   6      684.79      646.66     10.67 o 
  -4   1   6      369.27      361.32      7.00 o 
  -3   1   6       15.88       22.83      1.05 o 
  -2   1   6     1290.52     1250.61      8.91 o 
  -1   1   6      721.78      859.25      6.47 o 
   0   1   6     1420.95     1360.75      9.66 o 
   1   1   6     1871.34     1896.39     13.14 o 
   2   1   6     9632.58     9732.03     91.25 o 
   3   1   6      105.71      104.04      4.26 o 
   4   1   6     2749.97     2733.15     39.10 o 
   5   1   6       86.21       71.93      4.08 o 
   6   1   6      270.74      251.16      7.17 o 
   7   1   6       40.33       36.50      7.26 o 
   8   1   6      819.58      801.65     14.35 o 
   9   1   6       12.24       15.77      5.31 o 
 -10   2   6      410.79      400.33     13.20 o 
  -9   2   6      236.47      253.03      8.89 o 
  -8   2   6      868.91      907.53     23.51 o 
  -7   2   6      153.76      139.27      5.92 o 
  -6   2   6      187.72      201.41      6.41 o 
  -5   2   6      720.45      690.60     11.22 o 
  -4   2   6      443.72      412.78      7.57 o 
  -3   2   6     3361.59     3343.60     24.55 o 
  -2   2   6      983.99     1016.12      7.46 o 
  -1   2   6     2262.43     2218.69     15.04 o 
   0   2   6    10781.05    10366.92     66.42 o 
   1   2   6     1304.28     1182.86      9.45 o 
   2   2   6      417.99      435.11      7.10 o 
   3   2   6      336.83      356.49     10.06 o 
   4   2   6     2138.84     2118.40     38.60 o 
   5   2   6     1554.92     1537.31     29.61 o 
   6   2   6      371.85      358.46      8.46 o 
   7   2   6      107.20      122.89      5.77 o 
   8   2   6       96.75       98.18      5.98 o 
   9   2   6        2.15        6.87      5.07 o 
 -10   3   6      263.97      250.58      9.94 o 
  -9   3   6      546.02      572.20     17.32 o 
  -8   3   6       89.50       66.24      5.33 o 
  -7   3   6        6.84        0.46      3.67 o 
  -6   3   6      799.57      763.63     12.62 o 
  -5   3   6      250.34      278.87      9.90 o 
  -4   3   6      685.42      692.74     12.37 o 
  -3   3   6       23.15       27.10      1.22 o 
  -2   3   6     2055.85     2044.71     13.96 o 
  -1   3   6     6507.44     6485.31     41.93 o 
   0   3   6     3703.97     3709.97     24.48 o 
   1   3   6     6024.69     5929.60     47.73 o 
   2   3   6     1688.91     1751.46     18.37 o 
   3   3   6     1371.34     1444.02     21.24 o 
   4   3   6       11.37       10.05      2.71 o 
   5   3   6      204.78      184.08      6.23 o 
   6   3   6     1358.77     1282.87     28.29 o 
   7   3   6        4.89        5.66      3.94 o 
   8   3   6        8.43       12.76      4.62 o 
   9   3   6        4.57        4.07      4.17 o 
 -10   4   6      103.33       96.41      6.98 o 
  -9   4   6       40.14       45.89      5.52 o 
  -8   4   6       16.75        6.41      5.86 o 
  -7   4   6       36.42       32.78      4.05 o 
  -6   4   6      729.56      708.73     11.98 o 
  -5   4   6      693.99      755.14     12.02 o 
  -4   4   6     2012.03     2171.55     18.71 o 
  -3   4   6       61.88       65.14      1.81 o 
  -2   4   6        8.57       17.67      3.16 o 
  -1   4   6     2866.52     3049.50     20.30 o 
   0   4   6     8847.50     8752.53     56.28 o 
   1   4   6     1745.07     1669.50     14.80 o 
   2   4   6     1051.13     1092.31     12.41 o 
   3   4   6      610.20      652.78     21.65 o 
   4   4   6      507.81      490.10      9.69 o 
   5   4   6      182.42      164.14     10.15 o 
   6   4   6       18.08       19.46      3.76 o 
   7   4   6      829.49      820.92     17.36 o 
   8   4   6       28.61       29.97      4.03 o 
   9   4   6      116.03      120.52      5.67 o 
 -10   5   6       23.76       31.72      6.18 o 
  -9   5   6      603.33      601.77     12.97 o 
  -8   5   6       83.81       79.20      5.48 o 
  -7   5   6        3.11        1.60      3.75 o 
  -6   5   6      976.37      947.66     15.51 o 
  -5   5   6     1959.81     2005.15     20.84 o 
  -4   5   6       95.79       94.98      2.68 o 
  -3   5   6      412.88      399.45      4.27 o 
  -2   5   6      603.83      551.02      5.25 o 
  -1   5   6     1082.86     1048.43      7.72 o 
   0   5   6      138.54      157.04      3.89 o 
   1   5   6     2290.31     2346.34     20.16 o 
   2   5   6      723.78      750.79      9.36 o 
   3   5   6      275.52      301.15      6.76 o 
   4   5   6      376.32      369.44      8.08 o 
   5   5   6     1089.88     1171.36     17.38 o 
   6   5   6      329.52      282.14      7.81 o 
   7   5   6      410.74      412.92      9.77 o 
   8   5   6      163.31      181.37      6.46 o 
   9   5   6      383.29      399.54     16.95 o 
 -10   6   6        6.14        7.26      5.91 o 
  -9   6   6        1.14        0.85      5.09 o 
  -8   6   6      254.49      231.68      8.21 o 
  -7   6   6     1698.10     1678.36     23.62 o 
  -6   6   6        1.75       -1.15      2.64 o 
  -5   6   6      431.35      403.80      6.62 o 
  -4   6   6        3.01        2.75      1.62 o 
  -3   6   6      676.74      598.74      5.72 o 
  -2   6   6       52.02       52.23      1.63 o 
  -1   6   6     5008.64     5026.43     32.82 o 
   0   6   6        2.44        1.92      1.39 o 
   1   6   6     1682.40     1642.23     14.82 o 
   2   6   6      369.17      362.72      5.03 o 
   3   6   6     6630.21     6311.87     60.70 o 
   4   6   6      322.38      304.74      7.37 o 
   5   6   6      301.29      285.21      9.82 o 
   6   6   6       28.18       29.79      4.54 o 
   7   6   6      657.09      656.57     14.09 o 
   8   6   6      122.55      132.39      5.44 o 
   9   6   6       45.31       43.28      5.01 o 
 -10   7   6       43.52       61.70     10.06 o 
  -9   7   6      589.65      532.26     18.06 o 
  -8   7   6      239.69      257.59     12.70 o 
  -7   7   6     1406.35     1415.59     20.40 o 
  -6   7   6     1226.13     1225.50     21.36 o 
  -5   7   6      448.04      468.84      9.05 o 
  -4   7   6       95.31       83.01      9.17 o 
  -3   7   6     1288.33     1279.73     11.94 o 
  -2   7   6      109.99      134.90      3.44 o 
  -1   7   6     2307.66     2223.06     21.88 o 
   0   7   6     1540.14     1610.34     14.61 o 
   1   7   6     2755.47     2839.79     24.25 o 
   2   7   6       70.93       77.06      2.62 o 
   3   7   6       40.85       36.34      2.78 o 
   4   7   6       69.49       62.71      5.90 o 
   5   7   6      784.54      758.56     13.70 o 
   6   7   6      102.74       95.85      4.96 o 
   7   7   6        6.08        8.31      3.51 o 
   8   7   6       72.41       75.40      4.78 o 
   9   7   6      255.76      268.19      8.17 o 
  -9   8   6        0.08        4.95      8.17 o 
  -8   8   6       78.07       88.33      6.00 o 
  -7   8   6      389.55      390.89     13.28 o 
  -6   8   6       95.99       79.67      4.99 o 
  -5   8   6      412.74      375.91      8.35 o 
  -4   8   6     1562.02     1542.22     16.60 o 
  -3   8   6     2067.00     2009.23     17.76 o 
  -2   8   6        9.21        8.31      1.60 o 
  -1   8   6     2641.42     2675.10     22.91 o 
   0   8   6      380.12      363.11      5.17 o 
   1   8   6     1297.76     1295.32     12.41 o 
   2   8   6      363.32      373.42      5.37 o 
   3   8   6     3219.04     3162.94     32.16 o 
   4   8   6      182.08      194.37      6.53 o 
   5   8   6       60.30       63.74     10.31 o 
   6   8   6       31.51       34.42      4.52 o 
   7   8   6      348.83      345.16      7.75 o 
   8   8   6      110.53      105.45      6.62 o 
  -9   9   6      484.26      498.20     12.15 o 
  -8   9   6      158.69      156.89     11.22 o 
  -7   9   6       69.31       51.38      5.13 o 
  -6   9   6        5.36        6.40      3.90 o 
  -5   9   6      109.91       96.00      4.88 o 
  -4   9   6      226.49      222.56      5.08 o 
  -3   9   6      847.81      818.19      8.70 o 
  -2   9   6      363.27      379.08     12.77 o 
  -1   9   6     1384.13     1331.70     13.12 o 
   0   9   6      279.15      244.88      4.46 o 
   1   9   6     2601.66     2578.10     22.52 o 
   2   9   6      333.62      313.28      5.52 o 
   3   9   6       21.37       20.39      2.80 o 
   4   9   6      257.78      278.07      7.61 o 
   5   9   6      143.86      118.83     10.02 o 
   6   9   6       13.14       19.40      4.32 o 
   7   9   6        5.32        2.23      4.45 o 
   8   9   6       30.01       30.03      5.45 o 
  -9  10   6       29.25       36.76      6.27 o 
  -8  10   6       42.70       39.59      5.71 o 
  -7  10   6      426.33      419.94     10.26 o 
  -6  10   6        6.92        2.94      4.07 o 
  -5  10   6      298.36      334.19      8.29 o 
  -4  10   6       37.89       34.83      2.94 o 
  -3  10   6       32.13       39.70      2.42 o 
  -2  10   6      110.38      101.64      3.18 o 
  -1  10   6     1559.07     1518.85     14.29 o 
   0  10   6      381.30      350.23      5.75 o 
   1  10   6      386.69      361.44      5.50 o 
   2  10   6      415.19      420.16      8.72 o 
   3  10   6     2485.72     2646.88     27.78 o 
   4  10   6     1236.64     1201.22     18.25 o 
   5  10   6       23.01       10.06      3.82 o 
   6  10   6      578.76      577.53     11.98 o 
   7  10   6       50.19       49.12      5.48 o 
   8  10   6       68.35       84.60      8.04 o 
  -8  11   6       98.62       75.87      6.43 o 
  -7  11   6       29.34       22.42      5.03 o 
  -6  11   6     2389.95     2426.30     31.72 o 
  -5  11   6     1229.63     1284.19     18.85 o 
  -4  11   6      443.81      446.75      7.51 o 
  -3  11   6      103.17      107.90      3.37 o 
  -2  11   6     1729.49     1693.35     15.81 o 
  -1  11   6        2.08        2.87      2.10 o 
   0  11   6        1.62        4.57      2.17 o 
   1  11   6      828.16      875.77      9.64 o 
   2  11   6     1309.28     1257.37     15.03 o 
   3  11   6        0.24        0.87      4.21 o 
   4  11   6      663.10      672.97     12.60 o 
   5  11   6      931.89      942.37     15.95 o 
   6  11   6       64.28       82.27      5.72 o 
   7  11   6       11.54        4.21      4.92 o 
  -8  12   6      300.46      325.75     10.73 o 
  -7  12   6      162.14      159.14      7.43 o 
  -6  12   6      233.84      245.61      8.64 o 
  -5  12   6        4.23       -1.49      4.34 o 
  -4  12   6      431.63      413.62      7.37 o 
  -3  12   6      614.14      611.73      8.74 o 
  -2  12   6      682.02      643.97      7.89 o 
  -1  12   6      938.61      891.37      9.83 o 
   0  12   6     2167.42     2189.52     19.91 o 
   1  12   6      391.50      378.77      7.31 o 
   2  12   6     1388.91     1279.88     15.48 o 
   3  12   6        7.68        9.07      3.10 o 
   4  12   6      517.75      510.79     13.32 o 
   5  12   6        0.03        2.02      4.20 o 
   6  12   6      369.75      387.10     10.29 o 
   7  12   6      150.25      139.66      7.35 o 
  -7  13   6       58.02       63.54      6.60 o 
  -6  13   6      936.85      961.18     16.46 o 
  -5  13   6        3.64        4.78      4.49 o 
  -4  13   6      109.48      104.73      4.40 o 
  -3  13   6      232.71      219.28      5.02 o 
  -2  13   6     3395.73     3370.47     29.22 o 
  -1  13   6        0.11       -0.14      2.46 o 
   0  13   6      208.04      209.46      4.85 o 
   1  13   6        1.33        0.19      2.54 o 
   2  13   6       85.79       92.24      8.34 o 
   3  13   6      692.33      696.39     13.48 o 
   4  13   6      444.45      439.98     10.41 o 
   5  13   6        4.27        6.46      4.69 o 
   6  13   6       43.62       35.85      5.60 o 
   7  13   6       19.15       20.27      5.83 o 
  -7  14   6        0.77        1.85      6.14 o 
  -6  14   6       45.35       42.50      6.39 o 
  -5  14   6        5.09        8.13      5.01 o 
  -4  14   6      879.83      922.58     12.42 o 
  -3  14   6      251.99      255.52      5.77 o 
  -2  14   6       43.42       52.94      3.37 o 
  -1  14   6       54.86       60.88      5.13 o 
   0  14   6     1476.26     1508.25     15.08 o 
   1  14   6       22.19       23.78      2.91 o 
   2  14   6       71.56       72.85      4.29 o 
   3  14   6        0.36        0.81      3.36 o 
   4  14   6      634.69      625.28     12.80 o 
   5  14   6       11.07       12.80      4.96 o 
   6  14   6        2.35        5.07      5.31 o 
  -6  15   6      247.23      246.95      9.28 o 
  -5  15   6       55.49       68.23      6.33 o 
  -4  15   6        0.49        3.32      3.77 o 
  -3  15   6      130.61      116.97      5.68 o 
  -2  15   6      885.99      857.43     10.22 o 
  -1  15   6        2.37        4.51      2.82 o 
   0  15   6       97.75      100.85      3.91 o 
   1  15   6       79.07       70.29      3.62 o 
   2  15   6     1417.25     1411.51     30.95 o 
   3  15   6        6.22        5.00      4.64 o 
   4  15   6      362.39      356.11     10.15 o 
   5  15   6      303.78      309.32     10.06 o 
  -5  16   6       25.23       14.68      5.97 o 
  -4  16   6      287.73      281.39      7.37 o 
  -3  16   6       11.80        7.92      3.33 o 
  -2  16   6        6.63        3.77      3.23 o 
  -1  16   6        1.25        2.48      3.14 o 
   0  16   6      867.23      882.25     10.71 o 
   1  16   6       94.79       98.19      4.32 o 
   2  16   6       34.19       28.70      4.29 o 
   3  16   6      263.94      246.79     10.31 o 
   4  16   6        1.47        3.65      6.72 o 
   5  16   6        5.88        3.45      5.51 o 
  -5  17   6      257.49      281.69     10.39 o 
  -4  17   6       11.65        4.92      4.27 o 
  -3  17   6      330.59      317.68     11.24 o 
  -2  17   6      109.86      110.49      5.22 o 
  -1  17   6      148.91      136.63      5.37 o 
   0  17   6      262.04      259.63      7.04 o 
   1  17   6      608.28      565.41     13.44 o 
   2  17   6      436.08      433.82     11.96 o 
   3  17   6       31.42       21.58      5.66 o 
   4  17   6      368.44      369.03     16.87 o 
  -3  18   6      357.14      383.24      8.65 o 
  -2  18   6        0.59        1.55      4.01 o 
  -1  18   6      142.54      131.49      5.97 o 
   0  18   6       59.02       54.40      4.77 o 
   1  18   6        4.61        7.08      5.28 o 
   2  18   6        0.56        3.24      5.39 o 
  -7   0   7      550.99      508.59     14.76 o 
  -5   0   7      896.20      857.24     18.81 o 
  -3   0   7     8604.35     9038.41     82.25 o 
  -1   0   7       43.90       37.33      1.87 o 
   1   0   7     1391.44     1195.43     12.62 o 
   3   0   7     4041.15     3932.44     66.98 o 
   5   0   7      243.72      277.31     10.48 o 
   7   0   7     2421.24     2420.12     45.78 o 
   9   0   7        0.49       -7.92      7.42 o 
 -10   1   7        0.02       -3.05      5.51 o 
  -9   1   7     1274.42     1248.85     20.27 o 
  -8   1   7       44.53       45.99     11.92 o 
  -7   1   7      162.18      163.40      6.76 o 
  -6   1   7      351.83      338.68      8.11 o 
  -5   1   7     1445.27     1441.06     19.92 o 
  -4   1   7       52.20       63.83      2.67 o 
  -3   1   7      193.31      206.93      2.98 o 
  -2   1   7      328.70      322.47      3.28 o 
  -1   1   7     1928.89     1896.08     13.18 o 
   0   1   7       24.03       29.34      1.43 o 
   1   1   7     6611.37     6805.91     44.25 o 
   2   1   7       16.57        9.53      1.89 o 
   3   1   7     1296.72     1287.28     18.48 o 
   4   1   7      288.51      306.31      7.38 o 
   5   1   7      157.69      189.55      6.44 o 
   6   1   7      264.93      252.58      7.58 o 
   7   1   7       72.84       73.50      5.45 o 
   8   1   7       21.13       22.57      4.93 o 
   9   1   7      205.82      220.33      9.21 o 
 -10   2   7       23.67       13.85      5.77 o 
  -9   2   7      107.48       92.25      6.80 o 
  -8   2   7      146.56      159.14      6.91 o 
  -7   2   7       16.88       19.06      4.21 o 
  -6   2   7       38.38       58.41      4.08 o 
  -5   2   7      510.92      488.80      9.24 o 
  -4   2   7      635.43      675.04      9.04 o 
  -3   2   7     1538.15     1466.30     10.51 o 
  -2   2   7     1472.01     1504.79     10.71 o 
  -1   2   7      187.48      164.34      2.36 o 
   0   2   7     5975.72     5924.33     38.60 o 
   1   2   7    10551.39    10769.37     69.26 o 
   2   2   7     1254.35     1278.93     61.66 o 
   3   2   7     1049.59     1114.91     16.07 o 
   4   2   7     1246.55     1302.87     18.58 o 
   5   2   7       53.21       69.54      4.43 o 
   6   2   7       15.87       12.11      3.70 o 
   7   2   7      644.07      641.79     12.63 o 
   8   2   7       91.94       95.01      6.26 o 
   9   2   7       49.35       51.32      6.68 o 
 -10   3   7       34.44       35.17      6.39 o 
  -9   3   7      129.14      109.98      6.65 o 
  -8   3   7      165.48      162.33      7.49 o 
  -7   3   7       11.58       11.69      3.86 o 
  -6   3   7      951.53      913.49     14.47 o 
  -5   3   7     1928.01     1884.84     19.83 o 
  -4   3   7      459.16      370.86      5.98 o 
  -3   3   7     2171.21     2213.03     15.23 o 
  -2   3   7      906.14      790.35      6.25 o 
  -1   3   7     1799.95     1740.21     12.37 o 
   0   3   7       93.52       95.19      2.00 o 
   1   3   7     3053.08     3125.06     23.47 o 
   2   3   7      206.09      211.93      4.54 o 
   3   3   7       21.05       17.80      2.85 o 
   4   3   7        0.51        1.69      2.79 o 
   5   3   7      139.95      160.00     14.10 o 
   6   3   7        9.58        9.64      3.79 o 
   7   3   7      520.55      542.29     11.52 o 
   8   3   7       22.77       18.05      5.07 o 
   9   3   7      424.62      400.51     11.08 o 
 -10   4   7      336.88      334.23     11.14 o 
  -9   4   7       36.48       43.60      5.58 o 
  -8   4   7        5.39        8.01      4.33 o 
  -7   4   7       45.86       48.05      6.93 o 
  -6   4   7        3.37        3.11      2.68 o 
  -5   4   7        0.26        0.77      2.32 o 
  -4   4   7     1097.65     1166.63     13.07 o 
  -3   4   7     1883.68     1951.43     15.14 o 
  -2   4   7     1519.70     1563.12     12.03 o 
  -1   4   7     6083.10     6085.95     39.59 o 
   0   4   7     4997.70     5085.28     33.34 o 
   1   4   7     1073.14     1006.23     10.04 o 
   2   4   7      152.63      135.20      3.90 o 
   3   4   7      174.20      165.71      5.45 o 
   4   4   7      885.18      863.59     14.43 o 
   5   4   7      802.79      830.46     13.85 o 
   6   4   7      193.40      191.07      9.69 o 
   7   4   7      593.35      623.44     12.54 o 
   8   4   7      396.74      378.07     10.32 o 
   9   4   7       11.30        7.67      4.52 o 
 -10   5   7       25.03       28.18      6.33 o 
  -9   5   7       68.39       62.94      5.85 o 
  -8   5   7      920.34      856.37     21.36 o 
  -7   5   7       14.39       13.90      3.90 o 
  -6   5   7      742.00      791.84     10.56 o 
  -5   5   7      264.85      267.51      6.89 o 
  -4   5   7      521.49      557.04      7.72 o 
  -3   5   7      200.21      202.99      3.13 o 
  -2   5   7     2109.79     2097.97     14.54 o 
  -1   5   7     3310.74     3311.38     27.46 o 
   0   5   7      361.50      375.55      4.88 o 
   1   5   7      962.64      998.74      9.94 o 
   2   5   7      821.66      834.01      8.80 o 
   3   5   7      421.10      392.97      6.67 o 
   4   5   7        2.76        3.62      2.91 o 
   5   5   7        0.82        0.10      3.29 o 
   6   5   7      308.20      325.91      8.66 o 
   7   5   7      171.78      177.27      7.64 o 
   8   5   7      218.13      217.28      7.47 o 
   9   5   7       74.97       91.28      5.68 o 
  -9   6   7       59.25       63.02      8.91 o 
  -8   6   7       95.94       84.63      8.74 o 
  -7   6   7      269.37      238.61      7.65 o 
  -6   6   7     2105.58     2157.48     29.94 o 
  -5   6   7       20.63       21.13      3.52 o 
  -4   6   7     3385.53     3342.53     39.97 o 
  -3   6   7      123.18      103.88      2.86 o 
  -2   6   7     3130.75     3151.27     26.46 o 
  -1   6   7        0.23        1.97      1.53 o 
   0   6   7     3414.50     3295.60     27.74 o 
   1   6   7       25.33       32.86      3.83 o 
   2   6   7        2.88        8.14      3.10 o 
   3   6   7      511.54      550.59      8.22 o 
   4   6   7       25.79       27.92      3.61 o 
   5   6   7      554.64      547.72     10.94 o 
   6   6   7      318.10      312.37      8.63 o 
   7   6   7       20.00       19.16      3.75 o 
   8   6   7      387.63      389.29      8.50 o 
  -9   7   7        0.03       -1.44      5.37 o 
  -8   7   7      427.48      428.05     10.51 o 
  -7   7   7       30.60       17.33      6.35 o 
  -6   7   7      213.01      211.76      9.57 o 
  -5   7   7      609.50      656.61     11.50 o 
  -4   7   7      394.27      397.51     13.03 o 
  -3   7   7      215.33      212.46      5.51 o 
  -2   7   7     4462.90     4361.04     36.00 o 
  -1   7   7        0.14        3.65      1.60 o 
   0   7   7      233.80      217.44      4.02 o 
   1   7   7      837.73      815.94      7.85 o 
   2   7   7     3195.40     3347.87     28.62 o 
   3   7   7      112.42      114.32      6.79 o 
   4   7   7      165.24      160.71      6.17 o 
   5   7   7      540.53      541.00     10.91 o 
   6   7   7      654.90      658.12     10.13 o 
   7   7   7       42.08       34.20      4.13 o 
   8   7   7      229.95      211.16     10.27 o 
  -9   8   7        8.05        5.76      5.27 o 
  -8   8   7      279.87      244.55      8.74 o 
  -7   8   7       78.43       59.39      5.32 o 
  -6   8   7       22.87       22.03      4.21 o 
  -5   8   7       20.81       25.48      7.26 o 
  -4   8   7      248.33      232.89      6.97 o 
  -3   8   7      627.43      605.14      7.04 o 
  -2   8   7      117.77      131.49      5.82 o 
  -1   8   7      193.29      206.66      3.97 o 
   0   8   7     4838.53     4809.31     39.77 o 
   1   8   7       46.90       49.11      2.51 o 
   2   8   7       29.93       30.93      2.20 o 
   3   8   7     1007.23     1002.66     12.71 o 
   4   8   7     1427.55     1353.14     19.83 o 
   5   8   7      150.20      160.29      6.70 o 
   6   8   7        8.75       10.01      4.28 o 
   7   8   7        5.63        3.71      4.65 o 
   8   8   7      333.42      338.23     10.40 o 
  -9   9   7       93.73       88.56      7.00 o 
  -8   9   7       98.25       79.12      6.33 o 
  -7   9   7       30.97       17.95      4.75 o 
  -6   9   7      160.03      161.84      9.53 o 
  -5   9   7       35.46       35.32      4.26 o 
  -4   9   7        3.12        2.10      3.35 o 
  -3   9   7      100.08       96.51      2.96 o 
  -2   9   7     2403.86     2333.55     20.60 o 
  -1   9   7      777.02      735.00      8.27 o 
   0   9   7      130.29      135.85      4.32 o 
   1   9   7      179.10      154.42      3.94 o 
   2   9   7     1881.22     1884.61     17.55 o 
   3   9   7      165.32      146.20      6.29 o 
   4   9   7        0.29        0.71      3.41 o 
   5   9   7      122.15      127.93      5.97 o 
   6   9   7      284.53      301.75     16.21 o 
   7   9   7       36.53       37.22      7.13 o 
   8   9   7      278.35      314.21     10.37 o 
  -8  10   7        0.39       -0.37      5.14 o 
  -7  10   7      665.05      698.14     13.58 o 
  -6  10   7      436.62      477.04     10.65 o 
  -5  10   7       31.58       28.01      4.37 o 
  -4  10   7      241.93      237.49      8.06 o 
  -3  10   7       34.78       36.96      3.44 o 
  -2  10   7       45.67       39.80      2.83 o 
  -1  10   7      226.46      215.20      4.41 o 
   0  10   7     3601.73     3667.17     31.25 o 
   1  10   7      347.98      324.28      5.79 o 
   2  10   7       71.70       87.58      3.45 o 
   3  10   7     1473.71     1551.66     18.06 o 
   4  10   7     1064.76     1060.98     17.03 o 
   5  10   7        0.71        2.20      4.05 o 
   6  10   7       46.20       40.65      5.21 o 
   7  10   7       74.90       78.08      9.73 o 
  -8  11   7       70.45       58.51      6.46 o 
  -7  11   7       69.52       81.18      9.28 o 
  -6  11   7       40.72       45.32      5.27 o 
  -5  11   7      371.13      385.56     13.65 o 
  -4  11   7      627.88      614.03     14.47 o 
  -3  11   7      137.34      115.91      3.65 o 
  -2  11   7        3.12        5.30      2.25 o 
  -1  11   7     3103.61     3012.23     26.31 o 
   0  11   7       76.82       73.08      3.08 o 
   1  11   7      309.95      306.33      9.87 o 
   2  11   7       11.34       15.40      4.21 o 
   3  11   7      116.23      114.72      4.58 o 
   4  11   7      118.61      120.67      5.86 o 
   5  11   7      717.92      748.73     23.47 o 
   6  11   7       23.67       24.80      5.12 o 
   7  11   7        1.15       -0.18      5.18 o 
  -8  12   7        1.12        0.22      6.09 o 
  -7  12   7      599.93      594.27     13.06 o 
  -6  12   7       38.52       43.53      5.50 o 
  -5  12   7       16.56       14.58      5.57 o 
  -4  12   7      106.86      103.00      4.37 o 
  -3  12   7     2208.29     2161.20     19.88 o 
  -2  12   7        6.11        6.41      2.46 o 
  -1  12   7      585.59      565.35      7.51 o 
   0  12   7      833.81      799.25      9.36 o 
   1  12   7      350.93      357.86      6.02 o 
   2  12   7       31.97       31.60      3.44 o 
   3  12   7      174.83      172.78      5.87 o 
   4  12   7       94.26      108.18      7.01 o 
   5  12   7       94.53       78.35      9.28 o 
   6  12   7       51.94       54.78      5.80 o 
  -7  13   7        3.27        7.52      5.94 o 
  -6  13   7        1.70        2.72      5.55 o 
  -5  13   7     1268.99     1242.37     19.22 o 
  -4  13   7       94.42       86.02      5.86 o 
  -3  13   7      415.49      423.82      6.70 o 
  -2  13   7      139.69      123.06      3.93 o 
  -1  13   7     1542.83     1517.68     17.24 o 
   0  13   7      595.63      546.32      7.61 o 
   1  13   7      676.12      703.80     13.99 o 
   2  13   7        0.14       -0.28      3.15 o 
   3  13   7      268.37      247.17     10.92 o 
   4  13   7       18.65       19.18      5.20 o 
   5  13   7      242.74      222.89      8.74 o 
   6  13   7       22.62       23.17      5.68 o 
  -6  14   7       41.10       49.86      6.32 o 
  -5  14   7       47.51       44.93      5.61 o 
  -4  14   7        0.22       -0.31      3.68 o 
  -3  14   7      839.06      844.76     11.71 o 
  -2  14   7      361.36      333.17      6.16 o 
  -1  14   7      300.58      270.14      6.72 o 
   0  14   7       10.28       12.11      2.93 o 
   1  14   7      493.73      493.90      7.46 o 
   2  14   7      353.79      367.03     18.27 o 
   3  14   7      382.66      375.37     10.09 o 
   4  14   7        1.93        3.32      4.61 o 
   5  14   7      103.27      121.82      5.81 o 
  -6  15   7       14.99       14.73      6.47 o 
  -5  15   7      357.32      368.13     10.61 o 
  -4  15   7       42.50       43.48      4.44 o 
  -3  15   7      109.47      110.27      4.32 o 
  -2  15   7       35.76       37.70      3.56 o 
  -1  15   7     1342.43     1336.93     16.98 o 
   0  15   7      167.41      178.40      5.23 o 
   1  15   7      261.66      260.52      5.99 o 
   2  15   7        0.77       -1.17      3.76 o 
   3  15   7      321.01      298.09      7.73 o 
   4  15   7       66.24       65.04      6.21 o 
   5  15   7       22.46       11.51      5.74 o 
  -5  16   7       26.91       27.06      6.01 o 
  -4  16   7       19.66       18.13      4.39 o 
  -3  16   7      473.87      458.02     10.76 o 
  -2  16   7       56.35       61.62      3.91 o 
  -1  16   7       29.07       31.88      3.65 o 
   0  16   7      345.08      325.08      6.63 o 
   1  16   7      250.58      249.80      6.12 o 
   2  16   7       63.57       69.11      5.00 o 
   3  16   7      178.07      177.78     12.12 o 
   4  16   7       81.58       81.44      6.79 o 
  -4  17   7      124.65      132.10      6.15 o 
  -3  17   7        5.03        8.02      3.79 o 
  -2  17   7      352.29      336.72      7.07 o 
  -1  17   7      176.11      170.65      5.38 o 
   0  17   7       42.27       40.63      4.03 o 
   1  17   7      114.80      102.30      5.49 o 
   2  17   7      413.35      400.45     11.17 o 
   3  17   7       33.15       30.10      7.18 o 
  -2  18   7      206.81      207.58      7.24 o 
  -1  18   7       50.17       46.07      5.01 o 
   0  18   7      206.84      189.73      6.66 o 
   1  18   7      312.70      344.53     10.81 o 
 -10   0   8      486.98      466.27     17.57 o 
  -8   0   8       28.78       27.38      6.85 o 
  -6   0   8        7.30       14.85      5.11 o 
  -4   0   8     1980.75     1919.79     31.47 o 
  -2   0   8     7587.24     7760.44     71.12 o 
   0   0   8     1490.04     1366.58     14.25 o 
   2   0   8       14.96       16.17      3.55 o 
   4   0   8      410.62      406.97     12.45 o 
   6   0   8      371.25      388.58     13.36 o 
   8   0   8      680.99      546.94     17.98 o 
 -10   1   8       21.86       24.26      6.25 o 
  -9   1   8        4.00        0.46      5.25 o 
  -8   1   8     1400.09     1310.27     20.35 o 
  -7   1   8       15.17        8.49      4.16 o 
  -6   1   8       87.46       78.39      4.58 o 
  -5   1   8       18.17       22.80      2.72 o 
  -4   1   8     4656.86     4476.14     36.46 o 
  -3   1   8       25.79       27.56      1.91 o 
  -2   1   8      286.73      333.96      3.56 o 
  -1   1   8      876.12      859.67      6.86 o 
   0   1   8     1417.26     1465.89     11.97 o 
   1   1   8       56.92       53.25      1.71 o 
   2   1   8     1682.67     1769.28     27.48 o 
   3   1   8       95.51       80.39      5.16 o 
   4   1   8      214.02      240.19      6.97 o 
   5   1   8      197.99      208.78      6.91 o 
   6   1   8     1192.63     1220.89     24.37 o 
   7   1   8        0.19        2.61      4.46 o 
   8   1   8        2.11        1.98      4.93 o 
 -10   2   8      163.37      142.53      7.92 o 
  -9   2   8      189.18      178.53      7.96 o 
  -8   2   8      243.04      225.95      9.20 o 
  -7   2   8      516.37      496.02     10.49 o 
  -6   2   8      168.50      160.57      7.92 o 
  -5   2   8      177.53      181.49      4.82 o 
  -4   2   8      848.85      847.41      8.77 o 
  -3   2   8     2510.89     2473.81     20.91 o 
  -2   2   8      457.13      427.55      4.27 o 
  -1   2   8        2.47        9.53      3.15 o 
   0   2   8     2142.70     2201.07     15.34 o 
   1   2   8        5.39        6.93      1.83 o 
   2   2   8       37.71       41.42      2.62 o 
   3   2   8      256.58      263.78     12.87 o 
   4   2   8     1278.93     1381.90     19.80 o 
   5   2   8       25.56       30.26      4.02 o 
   6   2   8      164.33      164.32      8.99 o 
   7   2   8      143.20      131.06      6.50 o 
   8   2   8      955.83      975.39     17.32 o 
 -10   3   8      119.32      118.79      7.81 o 
  -9   3   8       26.14       20.02      5.32 o 
  -8   3   8      502.29      536.70     11.81 o 
  -7   3   8      160.56      165.89      7.02 o 
  -6   3   8        0.36        1.01      2.79 o 
  -5   3   8      288.59      304.61      6.02 o 
  -4   3   8     1852.00     1873.57     19.58 o 
  -3   3   8       40.13       58.13      2.00 o 
  -2   3   8     3150.31     3080.09     20.84 o 
  -1   3   8      652.76      645.14      5.51 o 
   0   3   8      458.66      444.39      4.29 o 
   1   3   8        3.59        3.20      1.50 o 
   2   3   8      172.62      179.92      4.57 o 
   3   3   8     1715.76     1754.61     23.65 o 
   4   3   8       21.76       19.12      3.55 o 
   5   3   8      242.90      248.99      7.61 o 
   6   3   8      993.22     1012.68     40.50 o 
   7   3   8      239.12      231.02      8.37 o 
   8   3   8      180.78      152.99      7.49 o 
  -9   4   8      134.06      121.24      6.84 o 
  -8   4   8       45.32       40.83      9.28 o 
  -7   4   8       49.12       43.63      3.85 o 
  -6   4   8      542.67      561.09      8.59 o 
  -5   4   8      797.14      809.28     10.50 o 
  -4   4   8      518.91      519.46      7.52 o 
  -3   4   8     6228.95     6159.04     63.07 o 
  -2   4   8      592.41      555.94      7.27 o 
  -1   4   8      300.78      320.64      3.55 o 
   0   4   8      269.19      268.87      3.23 o 
   1   4   8     3456.71     3353.20     28.33 o 
   2   4   8      121.89      142.31      3.57 o 
   3   4   8       18.35       18.63      3.09 o 
   4   4   8     1119.64     1127.39     17.09 o 
   5   4   8       44.24       42.56      4.31 o 
   6   4   8      113.69      106.01      7.01 o 
   7   4   8      294.15      306.88      9.42 o 
   8   4   8      595.63      601.15     13.27 o 
  -9   5   8      339.68      303.45     14.68 o 
  -8   5   8        5.19       -1.75      4.36 o 
  -7   5   8        3.63        3.46      3.32 o 
  -6   5   8       71.72       81.02      4.00 o 
  -5   5   8     2506.69     2481.68     25.51 o 
  -4   5   8      279.01      262.09      5.32 o 
  -3   5   8      972.68      903.34      9.81 o 
  -2   5   8     1386.52     1403.13     11.57 o 
  -1   5   8     7580.58     7443.61     53.75 o 
   0   5   8        6.30       11.82      2.10 o 
   1   5   8      527.70      591.87      7.57 o 
   2   5   8       25.01       22.44      2.19 o 
   3   5   8       80.08       99.52      3.74 o 
   4   5   8      113.34      130.45      5.86 o 
   5   5   8        9.32        6.11      3.73 o 
   6   5   8      191.54      159.66      7.32 o 
   7   5   8      630.41      623.97     18.02 o 
   8   5   8       52.43       52.05      8.54 o 
  -9   6   8      198.35      217.03      9.40 o 
  -8   6   8       39.84       31.13      5.08 o 
  -7   6   8      295.05      285.83     12.66 o 
  -6   6   8       73.53       79.47      5.06 o 
  -5   6   8      379.57      382.45      8.68 o 
  -4   6   8       47.15       42.64      3.85 o 
  -3   6   8     4181.45     4169.09     42.42 o 
  -2   6   8     1984.90     1986.26     17.66 o 
  -1   6   8        1.41        7.37      1.81 o 
   0   6   8      534.79      510.92      6.43 o 
   1   6   8     1722.16     1672.30     15.53 o 
   2   6   8      147.31      139.53      5.34 o 
   3   6   8       31.27       22.66      2.90 o 
   4   6   8        0.19        0.47      3.25 o 
   5   6   8      187.35      186.38      7.11 o 
   6   6   8       49.47       47.95      5.10 o 
   7   6   8      345.40      355.18     10.21 o 
   8   6   8      127.75      146.34      6.22 o 
  -9   7   8       81.30       82.48      6.98 o 
  -8   7   8        4.59       10.70      5.27 o 
  -7   7   8      262.36      262.64      8.67 o 
  -6   7   8        0.04        3.30      3.88 o 
  -5   7   8     1132.38     1103.57     16.65 o 
  -4   7   8       26.68       28.35      3.71 o 
  -3   7   8       95.00       97.94      6.56 o 
  -2   7   8        0.03        3.75      1.79 o 
  -1   7   8     3624.04     3667.48     30.89 o 
   0   7   8      830.97      871.65      9.33 o 
   1   7   8       20.62       44.01      6.04 o 
   2   7   8       34.91       35.43      2.54 o 
   3   7   8      196.58      204.84      6.52 o 
   4   7   8        2.12        1.89      3.38 o 
   5   7   8      471.29      456.94     10.32 o 
   6   7   8      176.34      175.50      7.49 o 
   7   7   8      235.66      257.64     10.23 o 
   8   7   8       53.66       56.95     13.82 o 
  -9   8   8       35.81       29.09      6.21 o 
  -8   8   8       23.15       23.62      5.46 o 
  -7   8   8      309.78      286.78      8.83 o 
  -6   8   8      942.50      861.10     14.67 o 
  -5   8   8      176.32      175.65      6.73 o 
  -4   8   8        3.75        8.98      4.37 o 
  -3   8   8     1408.62     1436.65     17.02 o 
  -2   8   8        7.93        7.18      1.93 o 
  -1   8   8        8.43       11.49      2.09 o 
   0   8   8       86.46       91.59      4.51 o 
   1   8   8     2087.62     2089.13     22.44 o 
   2   8   8      429.33      426.52      6.24 o 
   3   8   8      353.42      327.93      6.81 o 
   4   8   8       78.52       81.84      5.04 o 
   5   8   8     1475.61     1463.37     34.77 o 
   6   8   8        7.08        3.45      4.42 o 
   7   8   8      475.78      476.59     11.84 o 
  -8   9   8       59.95       65.41      6.27 o 
  -7   9   8      234.77      219.18      8.43 o 
  -6   9   8       85.99       87.68      7.55 o 
  -5   9   8      350.54      360.11     10.72 o 
  -4   9   8       51.40       39.82      6.80 o 
  -3   9   8      331.92      317.44      6.16 o 
  -2   9   8      347.96      331.86      5.32 o 
  -1   9   8     1303.09     1329.86     13.05 o 
   0   9   8       18.42       16.48      2.89 o 
   1   9   8      583.75      562.57      7.34 o 
   2   9   8      638.68      620.45      7.95 o 
   3   9   8     2127.61     2121.26     23.40 o 
   4   9   8      601.93      598.53     12.01 o 
   5   9   8      209.15      202.08      7.75 o 
   6   9   8      133.39      126.49      6.79 o 
   7   9   8       65.59       58.74      6.15 o 
  -8  10   8       63.39       71.32      6.61 o 
  -7  10   8      336.24      337.12     10.89 o 
  -6  10   8      978.39      982.06     16.53 o 
  -5  10   8      168.13      168.59      7.10 o 
  -4  10   8      255.80      221.51      7.05 o 
  -3  10   8      469.10      415.55     11.74 o 
  -2  10   8     2174.38     2171.89     19.73 o 
  -1  10   8      520.90      516.44      6.91 o 
   0  10   8      960.16      940.92     10.30 o 
   1  10   8       13.72       17.54      2.56 o 
   2  10   8      638.44      606.09      7.15 o 
   3  10   8       52.61       46.57      3.79 o 
   4  10   8     1128.13     1114.64     17.96 o 
   5  10   8      230.91      239.86      8.48 o 
   6  10   8       10.35       11.76      4.86 o 
   7  10   8      532.17      556.54     22.02 o 
  -8  11   8      268.28      293.08     11.34 o 
  -7  11   8        6.63       -0.24      5.26 o 
  -6  11   8        8.03       -0.02      4.85 o 
  -5  11   8      191.64      203.73      7.76 o 
  -4  11   8      642.48      626.87     12.03 o 
  -3  11   8        0.11        0.66      2.91 o 
  -2  11   8      383.17      378.96      6.52 o 
  -1  11   8      734.90      711.97      8.65 o 
   0  11   8       33.55       32.70      2.82 o 
   1  11   8      527.92      517.84      7.35 o 
   2  11   8      128.23      148.07      5.36 o 
   3  11   8       39.02       46.49      4.52 o 
   4  11   8       27.75       25.01      4.69 o 
   5  11   8        4.33        2.06      4.60 o 
   6  11   8       67.92       74.49      6.22 o 
  -7  12   8       22.64       29.39      6.06 o 
  -6  12   8      620.08      668.35     13.61 o 
  -5  12   8       92.12       85.13      5.99 o 
  -4  12   8      325.35      351.98      9.25 o 
  -3  12   8      760.40      797.03     11.11 o 
  -2  12   8      677.79      659.15      8.40 o 
  -1  12   8       92.94       89.59      4.27 o 
   0  12   8     1703.60     1675.62     16.37 o 
   1  12   8       90.00      101.25      3.81 o 
   2  12   8      151.13      139.62      5.05 o 
   3  12   8        4.25        3.27      3.40 o 
   4  12   8      482.42      466.76     14.48 o 
   5  12   8       32.47       31.03      5.27 o 
   6  12   8       49.56       51.18      6.27 o 
  -7  13   8        6.62        1.99      6.11 o 
  -6  13   8       48.35       48.24      6.43 o 
  -5  13   8        5.26        7.36      5.32 o 
  -4  13   8     1252.55     1232.33     19.30 o 
  -3  13   8       23.53       27.34      3.73 o 
  -2  13   8      325.86      332.46      7.41 o 
  -1  13   8        0.88        5.16      2.84 o 
   0  13   8      429.19      461.05     10.97 o 
   1  13   8      134.46      127.58      4.21 o 
   2  13   8      358.85      376.63      8.03 o 
   3  13   8       82.46       76.06      4.81 o 
   4  13   8      115.11      119.35      6.62 o 
   5  13   8      197.19      211.40     12.78 o 
  -6  14   8      475.04      462.57     29.61 o 
  -5  14   8      171.36      166.61     10.15 o 
  -4  14   8      358.30      352.30     19.05 o 
  -3  14   8       48.02       45.80      4.28 o 
  -2  14   8      493.27      491.25      7.57 o 
  -1  14   8        0.31        0.34      2.94 o 
   0  14   8      837.52      822.12     11.72 o 
   1  14   8       69.39       70.39      3.86 o 
   2  14   8       41.13       31.83      4.21 o 
   3  14   8       58.23       63.59      4.95 o 
   4  14   8      443.54      443.42      9.41 o 
   5  14   8       15.03       12.70      5.57 o 
  -5  15   8        9.89        3.56      5.63 o 
  -4  15   8      211.97      213.22      8.92 o 
  -3  15   8        1.50        0.04      4.02 o 
  -2  15   8      535.18      529.86      9.38 o 
  -1  15   8       65.19       59.35      3.92 o 
   0  15   8      337.42      365.51     10.17 o 
   1  15   8        6.42        3.97      3.43 o 
   2  15   8      205.32      183.76      6.62 o 
   3  15   8       19.69       18.21      4.33 o 
   4  15   8      196.58      209.60      9.13 o 
  -4  16   8       47.96       52.94      6.53 o 
  -3  16   8      227.44      239.83     11.66 o 
  -2  16   8      711.21      719.79     11.35 o 
  -1  16   8      294.66      278.78      6.67 o 
   0  16   8      251.19      232.08      6.18 o 
   1  16   8      256.93      231.74      7.02 o 
   2  16   8        0.53        1.07      4.27 o 
   3  16   8       92.89       91.41      5.65 o 
  -3  17   8       63.34       66.50      5.41 o 
  -2  17   8       18.41       12.75      3.93 o 
  -1  17   8      303.83      318.48      7.14 o 
   0  17   8      581.26      620.83      9.46 o 
   1  17   8      127.73      126.26      5.18 o 
  -9   0   9      232.68      216.68     12.78 o 
  -7   0   9     1653.83     1642.80     33.65 o 
  -5   0   9     2397.12     2491.39     30.87 o 
  -3   0   9     7077.09     7191.36     92.63 o 
  -1   0   9      164.66      153.79      7.22 o 
   1   0   9     2045.29     2157.35     21.69 o 
   3   0   9        0.37        0.41      4.12 o 
   5   0   9     1210.98     1186.92     26.06 o 
   7   0   9       29.28       23.59      7.59 o 
  -9   1   9        0.19        0.59      5.47 o 
  -8   1   9      145.47      155.15      7.55 o 
  -7   1   9     1057.32     1092.33     17.67 o 
  -6   1   9        7.78       13.05      3.15 o 
  -5   1   9      118.70      118.60      3.50 o 
  -4   1   9      176.12      167.04      4.20 o 
  -3   1   9     1228.55     1202.00     11.48 o 
  -2   1   9       50.35       55.23      1.79 o 
  -1   1   9     1216.31     1173.97     13.48 o 
   0   1   9      257.70      292.39      3.55 o 
   1   1   9      161.31      181.36      2.98 o 
   2   1   9        5.11        2.41      2.29 o 
   3   1   9     1064.40     1055.23     16.10 o 
   4   1   9        2.57        1.40      3.27 o 
   5   1   9      209.24      217.64      8.66 o 
   6   1   9        8.96        6.22      4.29 o 
   7   1   9     1049.91     1014.68     17.64 o 
   8   1   9        6.25        1.11      5.39 o 
  -9   2   9      354.98      347.71     10.60 o 
  -8   2   9       63.58       68.80      5.89 o 
  -7   2   9      122.81      149.47      5.26 o 
  -6   2   9      339.07      329.02      6.88 o 
  -5   2   9      723.33      742.17      9.87 o 
  -4   2   9       55.14       53.04      2.57 o 
  -3   2   9     1355.78     1298.85     13.85 o 
  -2   2   9      606.60      588.67      5.35 o 
  -1   2   9        1.60        2.78      1.31 o 
   0   2   9      133.97      145.81      2.68 o 
   1   2   9     1071.78     1078.54     10.32 o 
   2   2   9      148.31      164.74      8.66 o 
   3   2   9       12.36       20.04      3.38 o 
   4   2   9      479.27      477.60     19.01 o 
   5   2   9     2743.14     2775.58     36.28 o 
   6   2   9      218.76      208.51      7.90 o 
   7   2   9       71.32       59.85      5.89 o 
   8   2   9      145.64      147.70      7.84 o 
  -9   3   9       49.16       49.46      6.33 o 
  -8   3   9      295.24      298.13      7.45 o 
  -7   3   9      308.00      320.58     11.65 o 
  -6   3   9        0.10       -0.41      2.92 o 
  -5   3   9       14.12       13.07      2.55 o 
  -4   3   9      194.53      223.02      5.29 o 
  -3   3   9     1909.17     1974.01     19.84 o 
  -2   3   9        0.63        1.83      1.34 o 
  -1   3   9      236.71      237.81      4.18 o 
   0   3   9      849.18      837.34      6.96 o 
   1   3   9       99.76       94.36      2.91 o 
   2   3   9      313.35      328.42      6.22 o 
   3   3   9      308.64      334.43      8.14 o 
   4   3   9      462.02      446.23      9.77 o 
   5   3   9       13.47       19.66      7.42 o 
   6   3   9      708.56      739.87     16.21 o 
   7   3   9      781.78      770.56     15.05 o 
   8   3   9       29.13       35.03      6.12 o 
  -9   4   9      175.90      210.51      9.00 o 
  -8   4   9      148.27      159.44      6.04 o 
  -7   4   9        0.96        1.29      3.46 o 
  -6   4   9      454.09      467.44      8.12 o 
  -5   4   9     1433.49     1425.15     16.23 o 
  -4   4   9        0.61        0.68      2.12 o 
  -3   4   9     1888.87     1971.04     26.86 o 
  -2   4   9     1731.82     1725.99     12.90 o 
  -1   4   9      359.96      380.72      4.86 o 
   0   4   9      324.98      323.42      4.32 o 
   1   4   9      330.29      357.12     10.39 o 
   2   4   9     2049.03     1997.73     18.26 o 
   3   4   9      624.23      617.21     11.34 o 
   4   4   9      231.20      223.80      7.38 o 
   5   4   9        8.54        8.39      4.05 o 
   6   4   9      758.92      766.62     16.21 o 
   7   4   9        7.57        3.31      4.95 o 
   8   4   9      506.34      506.24     12.77 o 
  -9   5   9        0.03        0.94      5.44 o 
  -8   5   9      225.54      220.44      8.50 o 
  -7   5   9       39.40       17.31      4.70 o 
  -6   5   9       99.30       90.43      5.36 o 
  -5   5   9      496.86      493.75      9.99 o 
  -4   5   9     6244.28     5950.14     68.63 o 
  -3   5   9       56.67       56.86      4.01 o 
  -2   5   9      872.53      881.34      9.17 o 
  -1   5   9       31.83       29.30      2.18 o 
   0   5   9      826.31      824.34     14.39 o 
   1   5   9       29.73       24.33      2.27 o 
   2   5   9        3.59        7.34      2.36 o 
   3   5   9      497.01      504.47      8.27 o 
   4   5   9      326.11      325.51      8.60 o 
   5   5   9      198.86      190.78     12.12 o 
   6   5   9      597.19      587.61     13.94 o 
   7   5   9      329.00      334.23     10.26 o 
   8   5   9      125.96      128.05      7.88 o 
  -9   6   9        5.13        7.80      5.82 o 
  -8   6   9       96.02       87.87      6.31 o 
  -7   6   9      478.46      482.69     11.17 o 
  -6   6   9     1995.32     2003.13     27.02 o 
  -5   6   9        0.26       -1.74      3.59 o 
  -4   6   9      450.39      457.73      9.46 o 
  -3   6   9      621.84      589.27     14.48 o 
  -2   6   9     2740.04     2692.90     23.35 o 
  -1   6   9      494.87      519.14      6.59 o 
   0   6   9     1005.76     1047.56     10.78 o 
   1   6   9      190.07      205.40      4.79 o 
   2   6   9      155.69      164.73      4.44 o 
   3   6   9      132.01      131.52      5.49 o 
   4   6   9     1251.33     1179.14     18.28 o 
   5   6   9       12.23       10.63      4.23 o 
   6   6   9      127.83      135.09      6.82 o 
   7   6   9        0.03        0.86      5.10 o 
  -8   7   9      228.33      211.69     10.76 o 
  -7   7   9       57.59       56.04      5.47 o 
  -6   7   9       23.45       27.84      8.74 o 
  -5   7   9      227.09      224.73      7.39 o 
  -4   7   9      823.03      823.02     13.64 o 
  -3   7   9       24.05       26.14      3.67 o 
  -2   7   9       72.51       78.51      2.84 o 
  -1   7   9      156.94      167.64      4.04 o 
   0   7   9     2825.27     2845.77     24.86 o 
   1   7   9      412.22      401.81      6.05 o 
   2   7   9       25.34       24.39      2.59 o 
   3   7   9        0.85        1.33      2.85 o 
   4   7   9     1485.17     1492.49     21.99 o 
   5   7   9      102.68      113.53      6.06 o 
   6   7   9      601.71      582.83     12.71 o 
   7   7   9        0.63        0.19      5.15 o 
  -8   8   9      191.25      219.67     13.57 o 
  -7   8   9       19.58       22.57      5.07 o 
  -6   8   9     1024.06     1081.16     21.12 o 
  -5   8   9       43.00       36.69      4.84 o 
  -4   8   9      218.14      201.40     15.34 o 
  -3   8   9      259.89      267.92      7.46 o 
  -2   8   9     1335.82     1333.53     13.14 o 
  -1   8   9        5.10        5.93      2.12 o 
   0   8   9      122.38      124.47      3.75 o 
   1   8   9      565.10      547.05      7.34 o 
   2   8   9       42.53       41.97      2.98 o 
   3   8   9       90.66       95.96      5.00 o 
   4   8   9     1450.68     1487.99     22.10 o 
   5   8   9        0.75        2.54      4.25 o 
   6   8   9       71.38       69.87      5.98 o 
   7   8   9       48.26       54.72     15.84 o 
  -8   9   9      303.42      324.65     10.77 o 
  -7   9   9       88.43      100.85      6.51 o 
  -6   9   9      135.41      149.58      6.68 o 
  -5   9   9        2.27        6.88      4.91 o 
  -4   9   9      169.16      179.40      7.34 o 
  -3   9   9      427.53      429.81      7.44 o 
  -2   9   9       67.72       63.01      3.01 o 
  -1   9   9      257.33      232.03      4.79 o 
   0   9   9      680.15      718.65      9.48 o 
   1   9   9      385.59      390.32      6.17 o 
   2   9   9      369.94      344.79      6.04 o 
   3   9   9      638.60      673.52     10.44 o 
   4   9   9      726.82      784.49     16.91 o 
   5   9   9       25.60       27.91      5.01 o 
   6   9   9      549.85      568.90     12.86 o 
   7   9   9      228.23      226.56      9.69 o 
  -8  10   9        1.97        6.83      6.23 o 
  -7  10   9        2.75        3.41      5.33 o 
  -6  10   9      317.76      290.49      9.30 o 
  -5  10   9      676.32      684.51     26.11 o 
  -4  10   9        1.96        2.82      4.26 o 
  -3  10   9      282.76      290.80      6.38 o 
  -2  10   9      672.30      662.05      9.36 o 
  -1  10   9      371.15      335.00      6.51 o 
   0  10   9        1.53        0.16      2.43 o 
   1  10   9      154.83      156.71      4.52 o 
   2  10   9      160.30      177.92      4.97 o 
   3  10   9      183.46      202.58      6.30 o 
   4  10   9      472.08      499.48     11.45 o 
   5  10   9      757.09      716.98     14.26 o 
   6  10   9        1.71        2.39      5.21 o 
  -7  11   9      179.04      170.26     10.89 o 
  -6  11   9       47.52       38.14      5.74 o 
  -5  11   9     1072.77     1038.31     17.29 o 
  -4  11   9     1458.18     1468.63     22.93 o 
  -3  11   9       63.72       64.15      3.95 o 
  -2  11   9      367.08      361.37      6.14 o 
  -1  11   9     1109.42     1064.88     11.59 o 
   0  11   9      135.04      140.23      4.35 o 
   1  11   9      175.73      146.31      4.46 o 
   2  11   9      255.96      276.66      6.84 o 
   3  11   9      957.93      930.56     13.23 o 
   4  11   9        2.56        2.05      4.58 o 
   5  11   9       69.57       78.40      6.19 o 
   6  11   9      414.97      446.83     12.10 o 
  -7  12   9      108.55      132.24      8.18 o 
  -6  12   9       96.38      103.24     12.29 o 
  -5  12   9     1082.46     1073.89     17.97 o 
  -4  12   9       80.91       71.17      5.80 o 
  -3  12   9      706.78      713.65     10.68 o 
  -2  12   9      201.32      208.08      5.20 o 
  -1  12   9      140.00      137.17      4.34 o 
   0  12   9       18.91       16.35      3.06 o 
   1  12   9      550.84      559.23      8.07 o 
   2  12   9      175.98      173.17      6.13 o 
   3  12   9      260.54      261.65      7.22 o 
   4  12   9        9.29       12.71      4.84 o 
   5  12   9      563.72      608.52     13.70 o 
  -6  13   9        4.19        2.39      5.89 o 
  -5  13   9      314.55      318.73     10.05 o 
  -4  13   9        3.62        5.91      5.06 o 
  -3  13   9      640.86      661.57     20.35 o 
  -2  13   9       13.07       10.83      3.89 o 
  -1  13   9      914.53      940.62     11.03 o 
   0  13   9      259.13      270.15      5.96 o 
   1  13   9       74.71       80.19      4.48 o 
   2  13   9        1.57        4.07      3.72 o 
   3  13   9       65.45       64.73      5.21 o 
   4  13   9       30.30       28.75      5.48 o 
   5  13   9        0.10        0.16      5.33 o 
  -5  14   9      284.14      294.99     11.38 o 
  -4  14   9       20.85       16.07     14.93 o 
  -3  14   9      353.18      337.95      8.67 o 
  -2  14   9      343.74      328.71      6.61 o 
  -1  14   9      116.71      110.92      4.40 o 
   0  14   9       35.87       32.99      3.55 o 
   1  14   9      609.50      595.70      8.84 o 
   2  14   9       13.13       15.10      4.13 o 
   3  14   9      188.15      184.67      6.61 o 
   4  14   9       99.31      108.53      7.17 o 
  -4  15   9       55.13       57.54      6.64 o 
  -3  15   9      170.74      179.35      6.21 o 
  -2  15   9      120.82       98.04      9.42 o 
  -1  15   9      199.51      215.24      7.43 o 
   0  15   9       38.79       32.62      3.77 o 
   1  15   9        1.77        4.24      3.60 o 
   2  15   9       19.45       25.15      4.56 o 
   3  15   9      343.47      349.76      8.89 o 
  -3  16   9      520.93      533.89     10.18 o 
  -2  16   9       51.00       51.91      4.34 o 
  -1  16   9      213.90      214.55      6.34 o 
   0  16   9      129.36      131.94      5.06 o 
   1  16   9      375.41      386.99      7.67 o 
   2  16   9      122.17      121.10      6.17 o 
  -8   0  10      897.77      979.73     24.83 o 
  -6   0  10     2922.53     2872.24     51.14 o 
  -4   0  10      715.11      677.27     13.86 o 
  -2   0  10     1779.19     1853.08     27.28 o 
   0   0  10      505.41      578.92      7.89 o 
   2   0  10     2277.18     2311.83     29.98 o 
   4   0  10      243.51      221.80     10.81 o 
   6   0  10      878.09      861.69     22.52 o 
  -9   1  10        2.47        1.15      5.74 o 
  -8   1  10      154.38      149.72      5.75 o 
  -7   1  10       15.25       13.61      3.25 o 
  -6   1  10       88.88       95.26      3.77 o 
  -5   1  10      253.60      251.94      5.01 o 
  -4   1  10      636.43      639.41      8.17 o 
  -3   1  10       86.64       78.93      2.90 o 
  -2   1  10        7.06        9.25      1.56 o 
  -1   1  10        4.38        0.41      1.48 o 
   0   1  10       23.73       38.50      2.70 o 
   1   1  10      165.74      150.96      3.55 o 
   2   1  10       35.63       25.85      2.99 o 
   3   1  10        1.29        2.41      3.32 o 
   4   1  10     2374.91     2323.57     31.23 o 
   5   1  10       36.21       32.61      4.61 o 
   6   1  10      837.88      852.35     26.23 o 
   7   1  10       29.99       36.55      6.39 o 
  -9   2  10      118.06      132.33      8.59 o 
  -8   2  10      415.62      390.99      8.46 o 
  -7   2  10        3.65        3.16      3.63 o 
  -6   2  10      890.51      935.34     10.59 o 
  -5   2  10      714.44      764.53     10.46 o 
  -4   2  10     1828.49     1814.30     16.59 o 
  -3   2  10        6.16        5.12      2.21 o 
  -2   2  10      460.67      444.64      4.68 o 
  -1   2  10      736.09      759.87      6.65 o 
   0   2  10      206.28      225.14      3.36 o 
   1   2  10      196.66      193.61      8.62 o 
   2   2  10     2546.00     2548.10     32.75 o 
   3   2  10       73.11       84.42      4.81 o 
   4   2  10      518.64      497.22     12.78 o 
   5   2  10       52.01       48.31      4.96 o 
   6   2  10      410.33      419.29     10.85 o 
   7   2  10       60.90       70.42      6.41 o 
  -9   3  10       20.99       24.66      5.84 o 
  -8   3  10      236.71      241.70      7.15 o 
  -7   3  10      314.63      311.49      7.48 o 
  -6   3  10      239.09      222.63      5.19 o 
  -5   3  10      559.20      579.71     11.09 o 
  -4   3  10      847.55      864.01      9.42 o 
  -3   3  10     1454.64     1443.06     13.56 o 
  -2   3  10       12.82       22.60      1.93 o 
  -1   3  10       35.60       25.75      2.39 o 
   0   3  10      126.98      124.38      3.18 o 
   1   3  10      965.69      900.76      8.66 o 
   2   3  10      153.85      166.11      5.12 o 
   3   3  10      104.02      109.33      5.30 o 
   4   3  10      432.47      424.88     22.02 o 
   5   3  10       73.95       71.77      5.42 o 
   6   3  10       14.12        4.22      4.75 o 
   7   3  10      240.90      266.77     19.05 o 
  -9   4  10       94.63       79.70      6.68 o 
  -8   4  10      182.66      213.13      8.71 o 
  -7   4  10       95.90       91.64      5.92 o 
  -6   4  10      199.87      214.28      7.54 o 
  -5   4  10      629.71      643.65     16.44 o 
  -4   4  10     1023.77     1015.29     15.46 o 
  -3   4  10      150.32      155.30      5.88 o 
  -2   4  10      427.26      436.30      6.88 o 
  -1   4  10       18.78       23.82      5.55 o 
   0   4  10       16.61       11.77      1.88 o 
   1   4  10     2043.82     2066.23     18.90 o 
   2   4  10        7.12       11.11      2.87 o 
   3   4  10      794.44      771.47     13.56 o 
   4   4  10        5.52        8.47      3.94 o 
   5   4  10      869.33      843.91     15.22 o 
   6   4  10      257.73      250.87      9.10 o 
   7   4  10       13.82       12.64      5.51 o 
  -8   5  10       65.43       70.63      6.29 o 
  -7   5  10      633.01      680.35     13.50 o 
  -6   5  10       69.91       70.97      5.53 o 
  -5   5  10       77.13       79.75      5.35 o 
  -4   5  10      429.28      436.70      9.51 o 
  -3   5  10     1555.53     1582.05     21.60 o 
  -2   5  10      267.57      275.56      5.70 o 
  -1   5  10      344.64      337.74      5.94 o 
   0   5  10     1226.48     1257.53     12.53 o 
   1   5  10      349.67      393.85      6.69 o 
   2   5  10      110.07       95.33      3.44 o 
   3   5  10      399.57      385.96      8.55 o 
   4   5  10       94.44      109.77      5.83 o 
   5   5  10       73.95       63.86     12.50 o 
   6   5  10      111.41      114.15      6.77 o 
   7   5  10      822.58      847.40     16.59 o 
  -8   6  10       14.61       14.88      5.57 o 
  -7   6  10        3.56        4.16      5.13 o 
  -6   6  10      194.14      192.74      7.66 o 
  -5   6  10     2390.89     2345.79     30.67 o 
  -4   6  10      108.15       93.74      5.24 o 
  -3   6  10     2173.98     2121.47     27.58 o 
  -2   6  10       40.67       37.25      4.89 o 
  -1   6  10     1445.45     1440.57     15.94 o 
   0   6  10        0.05        9.79      8.43 o 
   1   6  10      641.97      669.61     10.88 o 
   2   6  10      128.95      132.74      4.16 o 
   3   6  10      145.54      152.17      5.46 o 
   4   6  10       95.65      100.58      5.66 o 
   5   6  10      697.95      707.22     13.97 o 
   6   6  10        6.55        5.72      4.98 o 
   7   6  10        2.44       -2.68      5.42 o 
  -8   7  10       30.11       32.94      9.16 o 
  -7   7  10      685.79      703.30     13.99 o 
  -6   7  10       11.26       17.07      4.81 o 
  -5   7  10       32.03       21.19      4.59 o 
  -4   7  10      267.62      299.66     10.97 o 
  -3   7  10      503.75      532.53     10.49 o 
  -2   7  10      161.43      137.35      5.43 o 
  -1   7  10      722.50      736.09     10.62 o 
   0   7  10       66.01       70.25      7.51 o 
   1   7  10      610.62      613.63      7.93 o 
   2   7  10        0.02       -0.93      2.49 o 
   3   7  10     1402.59     1347.02     16.62 o 
   4   7  10       86.88       93.58     15.55 o 
   5   7  10      212.80      215.34      8.43 o 
   6   7  10        8.67        7.54      5.06 o 
  -8   8  10       45.58       44.59      8.17 o 
  -7   8  10       76.32       87.94      6.54 o 
  -6   8  10       21.46       35.50      5.27 o 
  -5   8  10      899.20      917.05     15.54 o 
  -4   8  10        9.44        0.60      4.07 o 
  -3   8  10        1.07        2.74      3.79 o 
  -2   8  10       45.10       52.38      3.47 o 
  -1   8  10      636.48      614.54      7.85 o 
   0   8  10      143.76      139.98      4.25 o 
   1   8  10       30.38       24.90      2.79 o 
   2   8  10       88.56       76.73      3.55 o 
   3   8  10      144.53      149.89      5.36 o 
   4   8  10        0.18        5.00      4.17 o 
   5   8  10     1298.88     1358.22     21.55 o 
   6   8  10       52.89       60.76      6.30 o 
  -7   9  10      645.55      652.75     34.02 o 
  -6   9  10      326.57      308.36      9.59 o 
  -5   9  10        5.99        4.98      4.58 o 
  -4   9  10      182.07      173.20      7.27 o 
  -3   9  10      285.00      281.37      9.90 o 
  -2   9  10       52.91       47.39      4.60 o 
  -1   9  10        4.21        4.59      2.51 o 
   0   9  10      193.74      185.58      4.76 o 
   1   9  10      435.27      436.56      6.87 o 
   2   9  10       62.42       58.97      3.48 o 
   3   9  10      202.72      207.79      6.48 o 
   4   9  10      617.30      583.76     12.61 o 
   5   9  10       60.22       54.84      5.90 o 
   6   9  10      231.44      261.33     10.23 o 
  -7  10  10        5.21        5.61      5.72 o 
  -6  10  10      237.72      246.15      9.15 o 
  -5  10  10      602.69      634.14     13.03 o 
  -4  10  10      358.88      332.98      9.30 o 
  -3  10  10       56.99       51.08      8.33 o 
  -2  10  10        3.63        5.94      3.17 o 
  -1  10  10        2.99        0.47      2.55 o 
   0  10  10       32.25       28.12      2.99 o 
   1  10  10     1117.46     1134.69     12.46 o 
   2  10  10      192.38      189.11      6.21 o 
   3  10  10       34.31       37.66      4.16 o 
   4  10  10      106.42      102.84      6.40 o 
   5  10  10      657.76      628.97     40.75 o 
  -6  11  10      314.64      318.86     10.27 o 
  -5  11  10       26.01       15.10      5.39 o 
  -4  11  10      461.66      512.84     22.85 o 
  -3  11  10     1009.10      979.83     16.28 o 
  -2  11  10        0.47       -1.34      3.30 o 
  -1  11  10        5.19        0.39      2.42 o 
   0  11  10     1388.21     1353.76     14.17 o 
   1  11  10      206.09      201.76      5.33 o 
   2  11  10       31.08       21.66      3.82 o 
   3  11  10       33.56       38.02      4.35 o 
   4  11  10     1435.55     1433.23     22.66 o 
   5  11  10        2.13        2.10      5.19 o 
  -6  12  10      415.08      433.58     15.18 o 
  -5  12  10       64.24       65.40      6.66 o 
  -4  12  10      165.99      154.91      7.27 o 
  -3  12  10        4.35        2.07      4.81 o 
  -2  12  10     1553.66     1527.60     18.16 o 
  -1  12  10       99.40       81.95      3.93 o 
   0  12  10       46.00       45.43      3.16 o 
   1  12  10      131.58      125.98      4.48 o 
   2  12  10      106.89       96.98      5.04 o 
   3  12  10        8.28        9.94      4.14 o 
   4  12  10        3.27        1.11      5.10 o 
  -5  13  10        0.35        3.56      5.81 o 
  -4  13  10      543.54      533.25     12.32 o 
  -3  13  10       53.16       49.87      5.89 o 
  -2  13  10       19.20       27.37      4.14 o 
  -1  13  10       27.50       20.98      3.42 o 
   0  13  10      590.34      555.10      8.36 o 
   1  13  10      132.38      128.33      4.69 o 
   2  13  10        5.60        7.71      4.06 o 
   3  13  10       44.16       41.59      4.74 o 
   4  13  10      277.55      274.73     10.15 o 
  -4  14  10       83.25       98.63      7.00 o 
  -3  14  10      315.78      305.98     17.53 o 
  -2  14  10      578.46      598.52     17.71 o 
  -1  14  10       83.87       85.62      4.36 o 
   0  14  10        1.15       -0.84      3.40 o 
   1  14  10        7.00        9.25      3.63 o 
   2  14  10      670.41      672.14     23.38 o 
   3  14  10       35.91       40.75      5.04 o 
  -3  15  10       17.57       20.35      5.95 o 
  -2  15  10      143.09      141.86      6.13 o 
  -1  15  10      101.15       96.71      4.73 o 
   0  15  10      390.31      408.48      7.87 o 
   1  15  10      105.44       97.29      4.94 o 
  -7   0  11      312.26      356.41     19.80 o 
  -5   0  11      163.72      142.92      6.27 o 
  -3   0  11        1.69        2.79      3.35 o 
  -1   0  11        9.49       12.02      2.47 o 
   1   0  11      189.49      203.87      5.94 o 
   3   0  11      820.37      815.75     20.29 o 
   5   0  11      901.28      829.94     21.78 o 
   7   0  11       11.14        7.42      7.75 o 
  -8   1  11       28.74       35.08      4.05 o 
  -7   1  11      652.98      669.18      9.15 o 
  -6   1  11       47.48       42.95      3.51 o 
  -5   1  11        9.41        3.96      2.88 o 
  -4   1  11       28.90       26.87      2.87 o 
  -3   1  11     1447.63     1433.32     13.71 o 
  -2   1  11      289.27      252.51      4.70 o 
  -1   1  11       41.41       42.57      2.10 o 
   0   1  11      260.89      286.25      4.00 o 
   1   1  11     1694.42     1741.85     13.18 o 
   2   1  11        2.90        3.93      2.87 o 
   3   1  11     1452.68     1420.19     21.08 o 
   4   1  11      146.75      159.51      7.96 o 
   5   1  11      370.85      354.15      9.94 o 
   6   1  11        2.02        2.94      4.81 o 
   7   1  11      391.11      410.03     11.81 o 
  -8   2  11       55.67       39.81      4.13 o 
  -7   2  11      522.05      512.49      8.03 o 
  -6   2  11      655.01      646.28     10.85 o 
  -5   2  11      673.74      651.85      8.40 o 
  -4   2  11      109.50      132.09      5.77 o 
  -3   2  11      222.33      218.32      6.18 o 
  -2   2  11      778.66      735.35      8.27 o 
  -1   2  11      162.88      185.70      3.74 o 
   0   2  11      283.41      271.64      4.52 o 
   1   2  11      105.97      114.31      3.79 o 
   2   2  11        7.30        2.99      2.83 o 
   3   2  11     1094.69     1063.45     17.03 o 
   4   2  11      347.53      340.12     13.61 o 
   5   2  11      155.05      153.14      7.00 o 
   6   2  11       60.49       55.50      6.07 o 
   7   2  11      258.24      242.19     10.00 o 
  -8   3  11        8.94        6.72      4.42 o 
  -7   3  11      373.09      395.10      8.24 o 
  -6   3  11      649.12      681.04     21.45 o 
  -5   3  11      271.61      248.09      8.05 o 
  -4   3  11      375.44      398.70     25.20 o 
  -3   3  11     2044.29     2026.35     25.72 o 
  -2   3  11      555.17      580.18      8.50 o 
  -1   3  11      250.44      253.89      4.22 o 
   0   3  11      220.91      215.02      4.05 o 
   1   3  11      347.02      362.69      5.14 o 
   2   3  11      880.08      870.56     11.89 o 
   3   3  11      619.11      599.49     17.40 o 
   4   3  11      959.36      923.75     16.33 o 
   5   3  11      556.61      524.31     11.99 o 
   6   3  11       18.46       10.43      5.22 o 
  -8   4  11      298.92      277.20      9.72 o 
  -7   4  11        0.51       -4.82      4.92 o 
  -6   4  11        1.54        2.13      4.45 o 
  -5   4  11      556.71      562.84     11.27 o 
  -4   4  11      346.58      323.63      8.43 o 
  -3   4  11       10.82       11.50      3.71 o 
  -2   4  11       65.28       53.92      4.43 o 
  -1   4  11      407.89      386.79      6.10 o 
   0   4  11        4.36        3.74      2.28 o 
   1   4  11       98.42       97.87      3.51 o 
   2   4  11     1701.37     1679.18     19.37 o 
   3   4  11      447.20      461.74     10.41 o 
   4   4  11       14.62       17.41      4.55 o 
   5   4  11       94.23       94.65     16.41 o 
   6   4  11      477.21      499.06     12.34 o 
  -8   5  11        7.26        3.85      5.53 o 
  -7   5  11      116.88      108.92      6.72 o 
  -6   5  11       49.53       53.57      5.40 o 
  -5   5  11        0.37        0.93      4.26 o 
  -4   5  11      433.95      424.47      9.75 o 
  -3   5  11       83.76       88.90      5.07 o 
  -2   5  11      865.93      871.04     14.08 o 
  -1   5  11      244.41      255.24      6.01 o 
   0   5  11     1032.88      983.90     10.73 o 
   1   5  11      416.08      451.09      6.74 o 
   2   5  11      295.62      299.65      6.79 o 
   3   5  11        7.31        8.10      3.39 o 
   4   5  11      545.12      553.49     12.04 o 
   5   5  11       73.43       84.82      6.24 o 
   6   5  11       78.69       86.90      6.76 o 
  -8   6  11      796.12      838.11     16.26 o 
  -7   6  11        0.84       -1.29      5.30 o 
  -6   6  11      344.68      311.37     11.55 o 
  -5   6  11       17.19       21.35      4.57 o 
  -4   6  11      150.72      137.37      6.15 o 
  -3   6  11       68.87       63.70      4.85 o 
  -2   6  11      346.42      335.58      8.37 o 
  -1   6  11        0.39        1.56      2.35 o 
   0   6  11      293.58      300.62      5.56 o 
   1   6  11        0.88        1.65      2.50 o 
   2   6  11     1501.83     1505.17     17.98 o 
   3   6  11       25.44       28.93      3.81 o 
   4   6  11       73.63      100.41      6.21 o 
   5   6  11      129.15      109.39      6.76 o 
   6   6  11      213.49      207.73      9.21 o 
  -7   7  11       16.12       15.15      5.58 o 
  -6   7  11      830.16      788.26     14.83 o 
  -5   7  11       24.93       18.53      4.79 o 
  -4   7  11      137.65      123.94     10.52 o 
  -3   7  11      358.58      348.50      8.86 o 
  -2   7  11      184.08      205.22      8.54 o 
  -1   7  11       34.22       39.43      2.88 o 
   0   7  11      191.78      191.77      4.80 o 
   1   7  11        8.08        6.46      2.73 o 
   2   7  11        9.74        7.20      3.17 o 
   3   7  11       76.64       72.73      4.43 o 
   4   7  11     1069.22     1031.44     17.73 o 
   5   7  11       62.26       77.17      6.41 o 
   6   7  11       40.13       42.31      6.27 o 
  -7   8  11       17.87       22.29      6.02 o 
  -6   8  11      120.72      137.97     10.85 o 
  -5   8  11      651.13      606.41     56.42 o 
  -4   8  11      871.58      857.18     14.96 o 
  -3   8  11       33.61       32.31      4.92 o 
  -2   8  11      657.68      653.82     12.23 o 
  -1   8  11       25.45       17.81      2.75 o 
   0   8  11      799.70      811.95      9.76 o 
   1   8  11       50.44       45.55      3.32 o 
   2   8  11     1417.31     1465.32     27.43 o 
   3   8  11       91.10       96.93      7.35 o 
   4   8  11      225.34      227.28     15.01 o 
   5   8  11       70.99       62.41      6.03 o 
  -7   9  11       58.42       61.16      6.88 o 
  -6   9  11      835.29      883.99     18.27 o 
  -5   9  11       20.11       19.23      5.23 o 
  -4   9  11       44.89       36.30      5.22 o 
  -3   9  11       33.97       26.18      4.79 o 
  -2   9  11        5.19        5.97      4.22 o 
  -1   9  11       28.87       29.05      3.01 o 
   0   9  11      286.45      283.45      5.81 o 
   1   9  11      717.76      727.03      9.62 o 
   2   9  11        8.20        8.52      3.60 o 
   3   9  11       13.07        7.20      3.78 o 
   4   9  11     1157.12     1211.86     51.18 o 
   5   9  11      337.09      317.70     13.77 o 
  -6  10  11      135.01      164.40      8.35 o 
  -5  10  11      342.76      335.98     10.21 o 
  -4  10  11      353.45      370.72     14.31 o 
  -3  10  11        8.08        5.51      4.69 o 
  -2  10  11       17.92       20.29      3.64 o 
  -1  10  11      369.22      360.63      6.49 o 
   0  10  11       72.46       70.88      3.73 o 
   1  10  11      108.91      104.79      7.40 o 
   2  10  11      342.48      333.85      7.91 o 
   3  10  11      311.21      307.17      7.90 o 
   4  10  11        1.15       -0.15      4.90 o 
  -6  11  11       97.92      107.50      7.84 o 
  -5  11  11       41.93       45.87      6.28 o 
  -4  11  11       28.13       28.92      5.65 o 
  -3  11  11       84.93       88.56      6.18 o 
  -2  11  11      107.38      112.36      5.13 o 
  -1  11  11      107.22      107.72      6.62 o 
   0  11  11      121.38      116.67      6.54 o 
   1  11  11      163.80      158.50      4.94 o 
   2  11  11       49.72       41.82      4.36 o 
   3  11  11      133.37      139.54      5.96 o 
   4  11  11       29.92       38.02      5.97 o 
  -5  12  11      383.41      378.72     11.33 o 
  -4  12  11        9.28        8.84      5.80 o 
  -3  12  11      135.26      130.45      8.41 o 
  -2  12  11       17.04        8.49      3.90 o 
  -1  12  11      816.02      781.34     16.92 o 
   0  12  11       43.23       41.03      3.74 o 
   1  12  11        8.11        4.80      3.34 o 
   2  12  11      249.24      261.72      9.66 o 
   3  12  11      588.09      578.05     10.90 o 
  -4  13  11       41.59       35.64      6.04 o 
  -3  13  11      790.44      793.54     15.31 o 
  -2  13  11      108.91      139.65      5.81 o 
  -1  13  11       68.85       74.12      4.99 o 
   0  13  11       53.15       49.91      4.00 o 
   1  13  11      763.57      736.69     10.44 o 
   2  13  11       57.29       63.88      5.17 o 
  -3  14  11        8.12        4.70      6.15 o 
  -2  14  11       63.00       66.62      6.68 o 
  -1  14  11      488.60      505.04      8.54 o 
   0  14  11       30.03       27.45      3.98 o 
   1  14  11       31.28       21.94      3.97 o 
  -8   0  12      770.51      846.16     16.10 o 
  -6   0  12        3.05        1.23      4.87 o 
  -4   0  12      586.90      615.78     11.44 o 
  -2   0  12       81.43       88.82     26.89 o 
   0   0  12      950.20      969.18     12.00 o 
   2   0  12      341.28      349.24      8.80 o 
   4   0  12        1.55        1.32      6.35 o 
   6   0  12      255.40      238.37     13.53 o 
  -8   1  12       77.82       71.88      4.86 o 
  -7   1  12       12.03       12.03      3.65 o 
  -6   1  12      799.92      802.46     10.14 o 
  -5   1  12       18.67       13.84      3.13 o 
  -4   1  12        2.06        1.25      2.93 o 
  -3   1  12      268.09      257.93      5.30 o 
  -2   1  12      728.95      725.24     10.52 o 
  -1   1  12        9.58        9.72      2.26 o 
   0   1  12      498.57      516.42      6.34 o 
   1   1  12       17.48       18.79      2.48 o 
   2   1  12     1094.26     1044.56     13.65 o 
   3   1  12       46.71       43.04      4.87 o 
   4   1  12      552.15      524.99     16.46 o 
   5   1  12       46.16       49.12      6.19 o 
   6   1  12       21.94       11.50      5.60 o 
  -8   2  12      568.07      572.33     16.29 o 
  -7   2  12       26.33       32.05      4.59 o 
  -6   2  12       22.04       24.17      3.94 o 
  -5   2  12      335.62      314.68      9.73 o 
  -4   2  12        7.68        9.57      3.49 o 
  -3   2  12      458.79      457.50      7.93 o 
  -2   2  12        5.25        2.95      3.11 o 
  -1   2  12      635.65      630.83     10.77 o 
   0   2  12      238.00      248.55      4.52 o 
   1   2  12       36.06       37.73      2.70 o 
   2   2  12      944.97      905.34     12.52 o 
   3   2  12     1121.29     1144.05     43.22 o 
   4   2  12      326.61      325.74      9.71 o 
   5   2  12       15.09       18.84      7.38 o 
   6   2  12      501.22      493.55     12.71 o 
  -7   3  12       14.96       11.04      5.36 o 
  -6   3  12      300.27      313.64      9.55 o 
  -5   3  12       34.14       27.96      5.13 o 
  -4   3  12       43.74       39.81      4.86 o 
  -3   3  12       33.72       25.89      4.37 o 
  -2   3  12     1936.52     1954.58     25.69 o 
  -1   3  12      200.48      210.19      4.90 o 
   0   3  12        9.53        7.40      2.61 o 
   1   3  12      838.08      776.99     10.62 o 
   2   3  12      690.69      688.48     12.66 o 
   3   3  12       11.22        7.21      6.19 o 
   4   3  12      568.69      544.45     31.96 o 
   5   3  12      153.82      148.79      8.33 o 
   6   3  12       25.85       29.40     13.69 o 
  -7   4  12      390.73      406.93     11.29 o 
  -6   4  12        0.27        4.32      4.83 o 
  -5   4  12      152.52      155.56      8.99 o 
  -4   4  12       62.60       51.21      6.35 o 
  -3   4  12      771.42      794.82     13.68 o 
  -2   4  12     1191.54     1171.38     20.70 o 
  -1   4  12     1043.39     1052.89     13.12 o 
   0   4  12      159.93      148.48      4.47 o 
   1   4  12      114.12      116.93      4.01 o 
   2   4  12      527.53      559.72      9.51 o 
   3   4  12      615.68      607.07     12.45 o 
   4   4  12      115.25      140.45      7.03 o 
   5   4  12        1.46        0.38      4.93 o 
  -7   5  12       11.20       12.08      5.70 o 
  -6   5  12       90.18       87.80      6.56 o 
  -5   5  12      259.10      239.48      8.37 o 
  -4   5  12        0.03       -0.19      4.25 o 
  -3   5  12     1574.38     1500.73     21.44 o 
  -2   5  12       40.01       43.01      4.51 o 
  -1   5  12        6.88        6.12      3.13 o 
   0   5  12       86.54       90.53      3.58 o 
   1   5  12     1528.90     1533.89     15.48 o 
   2   5  12      148.09      151.76      5.55 o 
   3   5  12        6.44       11.50      4.46 o 
   4   5  12      297.31      330.53     18.15 o 
   5   5  12       37.96       36.46      6.06 o 
  -7   6  12      373.85      396.83     11.33 o 
  -6   6  12       37.94       42.60      5.80 o 
  -5   6  12      210.49      198.66      8.38 o 
  -4   6  12        5.86        3.22      4.46 o 
  -3   6  12       81.27       72.81      5.33 o 
  -2   6  12       49.16       51.54      4.91 o 
  -1   6  12      659.65      678.00     11.45 o 
   0   6  12      188.38      182.45      5.37 o 
   1   6  12        0.58        1.10      2.78 o 
   2   6  12      111.84      103.17      5.35 o 
   3   6  12      527.23      532.79      9.75 o 
   4   6  12        0.85       -2.15      4.66 o 
   5   6  12       24.48       13.64      5.47 o 
  -7   7  12       96.52       71.23     10.93 o 
  -6   7  12        0.03        3.40      5.36 o 
  -5   7  12      121.47      139.35      7.04 o 
  -4   7  12      205.78      199.47     10.27 o 
  -3   7  12      468.51      468.26     11.05 o 
  -2   7  12        4.61        5.39      4.32 o 
  -1   7  12      444.30      429.83      8.12 o 
   0   7  12        5.71        3.49      2.73 o 
   1   7  12     2038.52     2016.40     24.57 o 
   2   7  12        7.29       10.54      3.70 o 
   3   7  12       49.93       58.93      4.68 o 
   4   7  12        1.58        1.43      5.82 o 
   5   7  12      712.26      698.17     32.21 o 
  -6   8  12       30.32       31.05      6.45 o 
  -5   8  12      325.84      362.53     10.44 o 
  -4   8  12       31.27       16.04      5.16 o 
  -3   8  12        6.12        3.99      4.59 o 
  -2   8  12        0.50        0.96      4.41 o 
  -1   8  12      353.87      351.59      7.47 o 
   0   8  12      191.63      175.44      5.14 o 
   1   8  12       88.03       98.88      4.14 o 
   2   8  12       62.12       58.80      6.70 o 
   3   8  12      515.23      546.81     10.17 o 
   4   8  12        9.21        4.94      5.13 o 
  -6   9  12       72.96      107.14     10.06 o 
  -5   9  12      244.45      266.15      9.63 o 
  -4   9  12      126.52      109.31      6.64 o 
  -3   9  12       14.25       14.45      5.07 o 
  -2   9  12      107.09      108.88      8.41 o 
  -1   9  12       78.94       78.40      5.38 o 
   0   9  12       32.05       20.73      3.23 o 
   1   9  12      829.88      833.22     10.57 o 
   2   9  12        4.05        3.15      3.85 o 
   3   9  12      163.23      166.49      6.26 o 
   4   9  12      278.24      304.18     10.31 o 
  -5  10  12       46.85       34.60      7.75 o 
  -4  10  12      475.95      466.92     28.33 o 
  -3  10  12       55.73       40.63      5.73 o 
  -2  10  12       74.38       77.91      6.30 o 
  -1  10  12      248.90      222.13      6.69 o 
   0  10  12      632.41      595.14     15.64 o 
   1  10  12      184.99      193.18      5.72 o 
   2  10  12       55.12       57.19      4.80 o 
   3  10  12      274.74      305.33      8.31 o 
  -4  11  12       26.87       20.70      6.21 o 
  -3  11  12       84.12       96.26      6.66 o 
  -2  11  12      244.25      232.74     11.34 o 
  -1  11  12       53.99       45.58      4.46 o 
   0  11  12        2.08       -0.30      3.30 o 
   1  11  12       77.91       81.63      4.39 o 
   2  11  12      236.67      221.45     10.68 o 
   3  11  12       77.53       83.99      6.75 o 
  -3  12  12       98.37       90.49      6.91 o 
  -2  12  12      171.93      152.55      7.84 o 
  -1  12  12      164.99      177.17      6.27 o 
   0  12  12      290.28      301.42     10.25 o 
   1  12  12       52.72       45.85      4.12 o 
   2  12  12      324.12      308.64      8.63 o 
  -2  13  12      646.53      657.01     14.07 o 
  -1  13  12      123.60      126.51      6.05 o 
   0  13  12      398.77      406.02      7.83 o 
  -7   0  13      307.56      330.71     12.99 o 
  -5   0  13      451.74      448.38     10.48 o 
  -3   0  13      485.03      483.90     10.10 o 
  -1   0  13     1545.90     1513.47     31.18 o 
   1   0  13      425.52      436.10     10.12 o 
   3   0  13      107.08       86.44      8.50 o 
   5   0  13      125.35      107.89     10.23 o 
  -7   1  13        3.78        5.19      4.78 o 
  -6   1  13        0.26        0.72      4.08 o 
  -5   1  13      765.09      760.64     14.54 o 
  -4   1  13      240.80      219.81      6.67 o 
  -3   1  13       10.80       14.76      3.52 o 
  -2   1  13        2.33        0.25      3.41 o 
  -1   1  13      513.39      517.65      8.58 o 
   0   1  13        2.04        2.32      2.52 o 
   1   1  13      603.11      633.93      8.68 o 
   2   1  13      362.78      344.66      7.74 o 
   3   1  13      110.54      108.59      6.39 o 
   4   1  13        0.05       -2.79      4.75 o 
   5   1  13      292.62      292.81     10.53 o 
  -7   2  13      247.57      216.52      9.45 o 
  -6   2  13       43.19       50.25      5.84 o 
  -5   2  13       15.10       16.06      5.31 o 
  -4   2  13      134.75      127.74      6.35 o 
  -3   2  13      803.97      818.83     28.46 o 
  -2   2  13       71.02       68.20      5.15 o 
  -1   2  13      305.87      320.12      8.47 o 
   0   2  13      139.89      135.73      4.17 o 
   1   2  13      195.03      201.62      6.26 o 
   2   2  13      166.60      166.65      5.74 o 
   3   2  13     1041.23     1014.72     17.50 o 
   4   2  13       59.06       64.63      5.94 o 
   5   2  13       48.36       48.70      6.21 o 
  -7   3  13       15.05       12.33      5.85 o 
  -6   3  13       19.58        8.11      5.53 o 
  -5   3  13       33.75       32.43      5.42 o 
  -4   3  13       20.76       24.79      5.07 o 
  -3   3  13       62.26       66.74      6.80 o 
  -2   3  13      359.09      379.19     19.63 o 
  -1   3  13      232.27      236.27      7.80 o 
   0   3  13       41.05       41.15      3.23 o 
   1   3  13      355.10      325.19      6.30 o 
   2   3  13      702.56      669.28     10.76 o 
   3   3  13       58.76       57.37      6.23 o 
   4   3  13       56.67       51.88      5.95 o 
   5   3  13       14.07       11.14      5.54 o 
  -6   4  13       83.29       86.43      6.76 o 
  -5   4  13        5.88        4.21      4.78 o 
  -4   4  13      286.58      266.66      8.79 o 
  -3   4  13      207.02      219.59      8.04 o 
  -2   4  13      184.58      205.71     14.19 o 
  -1   4  13      488.93      501.05     10.58 o 
   0   4  13      904.94      919.92     10.78 o 
   1   4  13       93.17       98.50      4.06 o 
   2   4  13        0.68       -2.03      3.57 o 
   3   4  13      235.65      248.58      9.13 o 
   4   4  13      297.38      280.75      9.77 o 
  -6   5  13      258.57      255.53     13.44 o 
  -5   5  13       13.17       18.59      5.36 o 
  -4   5  13      153.62      152.62      8.74 o 
  -3   5  13        6.41        5.90      4.90 o 
  -2   5  13     1310.86     1300.11     34.27 o 
  -1   5  13       59.91       65.58      5.39 o 
   0   5  13       66.82       73.45      3.84 o 
   1   5  13      188.66      185.64      5.36 o 
   2   5  13      752.85      787.98     14.70 o 
   3   5  13        2.08        4.94      4.72 o 
   4   5  13       17.40       12.88      5.33 o 
  -6   6  13       90.27      114.36      7.38 o 
  -5   6  13       34.66       33.50      5.80 o 
  -4   6  13      392.59      388.28     10.31 o 
  -3   6  13       59.19       60.58      5.57 o 
  -2   6  13       16.92       13.20      4.78 o 
  -1   6  13      507.02      535.45     12.29 o 
   0   6  13     1746.62     1809.69     24.08 o 
   1   6  13      494.06      519.59      8.09 o 
   2   6  13       92.54       91.73      5.20 o 
   3   6  13        5.96        5.32      6.43 o 
   4   6  13       92.42       77.28     11.01 o 
  -5   7  13       61.68       46.48      6.19 o 
  -4   7  13       74.70       60.84      5.95 o 
  -3   7  13       35.19       24.21      5.50 o 
  -2   7  13      799.99      792.94     36.33 o 
  -1   7  13       35.44       25.87      5.36 o 
   0   7  13       71.79       75.72      3.96 o 
   1   7  13      172.87      184.45      5.62 o 
   2   7  13     1048.06     1032.37     15.61 o 
   3   7  13       76.83       86.31      5.43 o 
  -5   8  13        1.57        5.43      5.95 o 
  -4   8  13       22.02       19.13      5.67 o 
  -3   8  13       37.35       30.44      5.71 o 
  -2   8  13       34.93       40.39      5.79 o 
  -1   8  13        6.57        2.51      5.01 o 
   0   8  13      643.31      644.60      9.10 o 
   1   8  13        4.37        6.13      3.44 o 
   2   8  13        7.42        9.79      4.24 o 
   3   8  13       30.28       31.78      4.79 o 
  -4   9  13       40.70       40.03      6.27 o 
  -3   9  13       29.07       24.00      5.94 o 
  -2   9  13      144.06      142.77      8.12 o 
  -1   9  13       83.12       99.15      6.46 o 
   0   9  13       36.38       39.60      3.82 o 
   1   9  13       22.81       19.15      3.74 o 
   2   9  13      350.01      347.25      8.69 o 
  -4  10  13       86.02       72.64      6.87 o 
  -3  10  13      140.57      169.55     12.74 o 
  -2  10  13        3.05        2.70      5.27 o 
  -1  10  13        2.48        6.18      5.60 o 
   0  10  13      364.95      379.88      8.11 o 
   1  10  13      413.26      424.51      7.95 o 
   2  10  13       54.99       71.80      5.39 o 
  -2  11  13      402.13      409.50     20.08 o 
  -1  11  13      292.59      283.08     10.11 o 
   0  11  13       43.59       37.86      4.92 o 
  -6   0  14       47.79       52.05      9.16 o 
  -4   0  14      301.68      279.95     12.95 o 
  -2   0  14       30.63       26.97      7.09 o 
   0   0  14      366.29      322.43     17.61 o 
   2   0  14      108.26      118.03      9.32 o 
   4   0  14      579.01      604.51     19.63 o 
  -6   1  14      136.43      133.80      7.70 o 
  -5   1  14        3.07        7.57      5.64 o 
  -4   1  14      225.41      228.52      8.74 o 
  -3   1  14        0.02       -3.41      4.86 o 
  -2   1  14      676.97      675.86     18.72 o 
  -1   1  14        8.65       10.39      7.59 o 
   0   1  14      120.82      124.65      5.04 o 
   1   1  14      326.15      331.82      7.55 o 
   2   1  14      333.16      317.48     13.53 o 
   3   1  14       13.93       18.02      5.25 o 
  -6   2  14      115.17       97.60      7.22 o 
  -5   2  14        3.00       -1.58      5.59 o 
  -4   2  14      278.00      302.71      9.41 o 
  -3   2  14       87.64      100.35      6.25 o 
  -2   2  14     1462.18     1542.56     22.17 o 
  -1   2  14       15.43       11.50      5.06 o 
   0   2  14      483.12      501.68     11.31 o 
   1   2  14      139.50      143.11      7.54 o 
   2   2  14       44.91       52.01      4.61 o 
   3   2  14       22.82       25.94      5.42 o 
  -5   3  14      366.87      425.06     11.50 o 
  -4   3  14      288.69      291.23      9.64 o 
  -3   3  14      124.41      140.96      6.84 o 
  -2   3  14      477.61      470.28     10.69 o 
  -1   3  14      513.41      481.64     10.75 o 
   0   3  14       41.54       42.31      4.26 o 
   1   3  14      148.90      150.56      4.81 o 
   2   3  14      207.13      206.30      7.00 o 
   3   3  14      217.36      199.39      8.92 o 
  -5   4  14       56.60       55.75      6.53 o 
  -4   4  14       22.03       15.18      5.45 o 
  -3   4  14      616.63      659.90     13.40 o 
  -2   4  14      672.19      706.70     13.42 o 
  -1   4  14       32.60       38.90      9.16 o 
   0   4  14      310.41      323.19      7.55 o 
   1   4  14      201.07      195.40      5.69 o 
   2   4  14        9.48        5.91      4.02 o 
   3   4  14      167.81      164.55      7.87 o 
  -5   5  14      232.23      219.98      9.14 o 
  -4   5  14        0.93        1.16      5.39 o 
  -3   5  14       74.32       79.03      6.27 o 
  -2   5  14      117.61      121.16      6.88 o 
  -1   5  14     1259.66     1262.06     19.73 o 
   0   5  14        0.58       -0.68      3.91 o 
   1   5  14      283.60      304.25      9.02 o 
   2   5  14       83.18       87.31      5.37 o 
   3   5  14      270.28      263.64      9.97 o 
  -4   6  14       52.42       66.00      6.42 o 
  -3   6  14      297.54      322.13      9.86 o 
  -2   6  14       58.73       63.93      6.29 o 
  -1   6  14      194.71      214.28     16.17 o 
   0   6  14       74.09       85.35      5.06 o 
   1   6  14      389.10      387.63      7.54 o 
   2   6  14      114.93      140.58      6.11 o 
  -4   7  14       39.74       38.84      6.40 o 
  -3   7  14        5.71        0.81      5.31 o 
  -2   7  14       25.98       17.07      5.65 o 
  -1   7  14      386.75      408.56     11.42 o 
   0   7  14       18.68       14.66      4.41 o 
   1   7  14       95.21       80.30      4.65 o 
   2   7  14        4.87        5.58      4.50 o 
  -3   8  14      737.14      701.49     19.42 o 
  -2   8  14        4.04        2.03      5.51 o 
  -1   8  14       66.19       75.16     21.28 o 
   0   8  14        8.58        7.33      4.38 o 
   1   8  14      480.65      518.50      8.84 o 
  -2   9  14       26.29       20.56      6.12 o 
  -1   9  14      347.42      354.29     10.64 o 
   0   9  14      109.45      103.92      5.70 o 
   1   0  15      150.66      157.09      7.56 o 
  -4   1  15      242.68      215.20     14.02 o 
  -3   1  15        9.68       15.67      8.74 o 
  -2   1  15      103.95      114.82     10.39 o 
  -1   1  15      329.76      315.33     14.85 o 
   0   1  15       64.10       71.76      8.91 o 
   1   1  15        6.24        6.39      4.16 o 
   2   1  15       18.22       15.77      5.42 o 
  -4   2  15       89.08      107.75     12.08 o 
  -3   2  15      474.02      514.20     18.06 o 
  -2   2  15        3.16       -2.31      7.51 o 
  -1   2  15      314.67      340.82     15.34 o 
   0   2  15      137.33      135.35     10.97 o 
   1   2  15      135.18      126.23      7.52 o 
   2   2  15       99.24      120.10      7.32 o 
  -4   3  15      193.22      206.23      9.28 o 
  -3   3  15      218.71      213.18      9.77 o 
  -2   3  15        0.47        0.49      5.31 o 
  -1   3  15      975.27      991.73     26.02 o 
   0   3  15      372.32      374.06     15.34 o 
   1   3  15        0.67        1.29      4.20 o 
  -3   4  15      157.13      159.86      8.07 o 
  -2   4  15      742.91      758.57     16.58 o 
  -1   4  15        5.78        3.05      5.47 o 
   0   4  15      265.68      274.35      9.92 o 
   1   4  15        1.70        3.34      3.78 o 
  -3   5  15        1.02        2.81      5.39 o 
  -2   5  15      435.79      415.17     11.14 o 
  -1   5  15      295.52      312.19     10.26 o 
   0   5  15       50.21       44.36      6.44 o 
  -2   6  15      438.45      467.19     12.17 o 
  -1   6  15       13.40       12.52      5.75 o 
                                                 
